# Supplementary material for: 1-Benzoyl-3-methyl-2,6-diphenyl-4-piperidone
Source: Acta Crystallogr Sect E Struct Rep Online. 2009 Jun 27;65(Pt 7):o1692–3. doi: 10.1107/S1600536809023848 (PMC2969294; doi:10.1107/S1600536809023848)
Supplement: Supplementary file 1 [file e-65-o1692-sup1.cif]

##############################################################################
###                                                                        ###
###        Electronic paper (Acta Crystallographica Section E)             ###
###                                                                        ###
##############################################################################
#                                                                            #
# This CIF contains the data in a paper accepted for publication in Acta     #
# Crystallographica Section E. It conforms to the requirements of Notes      #
# for Authors for Section E, and has been peer reviewed under the auspices   #
# of the IUCr Commission on Journals.                                        #
#                                                                            #
# Full details of the Crystallographic Information File format               #
# are given in the paper "The Crystallographic Information File (CIF):       #
# a New Standard Archive File for Crystallography" by S. R. Hall, F. H.      #
# Allen and I. D. Brown [Acta Cryst. (1991), A47, 655-685].                  #
#                                                                            #
# The current version of the core CIF dictionary is obtainable from          #
# ftp://ftp.iucr.org/pub/cif_core.dic. The current version number is 2.4.    #
#                                                                            #
# Software is freely available for graphical display of the structure(s) in  #
# this CIF.  For information consult the CIF home page http://www.iucr.org/  #
# cif/home.html                                                              #
#                                                                            #
# This file may be used for bona fide research purposes within the           #
# scientific community so long as proper attribution is given to the journal # 
# article from which it was obtained.                                        #
#                                                                            #
##############################################################################
                                             
data_global
_audit_creation_method     'SHELXL-97'
_journal_date_recd_electronic     2009-06-18
_journal_date_accepted     2009-06-22
_journal_name_full     'Acta Crystallographica, Section E'
_journal_year     2009
_journal_volume     65
_journal_issue      7
_journal_page_first     o1692
_journal_page_last     o1693
_journal_paper_category     QO
_journal_coeditor_code     BT2975
_publ_contact_author_name
;
Dr. F. Nawaz Khan
;
_publ_contact_author_address
;
Chemistry Division
School of Science and Humanities
VIT University,
Vellore 632 014, Tamil Nadu
India
;
_publ_contact_author_email     'nawaz_f@yahoo.co.in'
_publ_contact_author_fax     '(91) 416 2243092'
_publ_contact_author_phone     '(91) 416 2202334'
_publ_section_title
;
1-Benzoyl-3-methyl-2,6-diphenyl-4-piperidone
;
loop_
    _publ_author_name
    _publ_author_address
    'P. Nithya'
;
Chemistry Division
School of Science and Humanities
VIT University,
Vellore 632 014, Tamil Nadu
India
;
    'Venkatesha R. Hathwar'
;
Solid State and Structural Chemistry Unit
Indian Institute of Science,
Bangalore 560 012, Karnataka
India
;
    'Sriramakrishnaswamy Kone'
;
Chemistry Division
School of Science and Humanities
VIT University,
Vellore 632 014, Tamil Nadu
India
;
    'N. Malathi'
;
Chemistry Division
School of Science and Humanities
VIT University,
Vellore 632 014, Tamil Nadu
India
;
    'F. Nawaz Khan'
;
Chemistry Division
School of Science and Humanities
VIT University,
Vellore 632 014, Tamil Nadu
India
;
data_I
_chemical_name_systematic
;
1-Benzoyl-3-methyl-2,6-diphenyl-4-piperidone
;
_chemical_name_common     ?
_chemical_formula_moiety     'C25 H23 N O2'
_chemical_formula_sum     'C25 H23 N O2'
_chemical_formula_iupac     'C25 H23 N O2'
_chemical_formula_weight     369.44
_chemical_melting_point     ?
_symmetry_cell_setting     Monoclinic
_symmetry_space_group_name_H-M     'P 21/n'
_symmetry_space_group_name_Hall     '-P 2yn'
loop_
    _symmetry_equiv_pos_site_id
    _symmetry_equiv_pos_as_xyz
    1 x,y,z
    2 1/2-x,1/2+y,1/2-z
    3 -x,-y,-z
    4 1/2+x,1/2-y,1/2+z
_cell_length_a     11.7602(6)
_cell_length_b     9.2404(3)
_cell_length_c     19.1722(9)
_cell_angle_alpha     90
_cell_angle_beta     98.797(4)
_cell_angle_gamma     90
_cell_volume     2058.93(16)
_cell_formula_units_Z     4
_cell_measurement_reflns_used     983
_cell_measurement_theta_min     1.96
_cell_measurement_theta_max     21.30
_cell_measurement_temperature     290(2)
_cell_special_details     ?
_exptl_crystal_description     block
_exptl_crystal_colour     colorless
_exptl_crystal_size_max     0.36
_exptl_crystal_size_mid     0.24
_exptl_crystal_size_min     0.18
_exptl_crystal_density_diffrn     1.192
_exptl_crystal_density_meas     ?
_exptl_crystal_density_method     'not measured'
_exptl_crystal_F_000     784
_exptl_absorpt_coefficient_mu     0.075
_exptl_absorpt_correction_type     'multi-scan'
_exptl_absorpt_process_details     '(CrysAlis RED; Oxford Diffraction, 2009)'
_exptl_absorpt_correction_T_min     0.9423
_exptl_absorpt_correction_T_max     0.9866
_exptl_special_details
;
;
_diffrn_ambient_temperature     290(2)
_diffrn_radiation_type     'MoK\a'
_diffrn_radiation_wavelength     0.71073
_diffrn_radiation_source     'Enhance (Mo) X-ray Source'
_diffrn_radiation_monochromator     'graphite'
_diffrn_measurement_device_type     'Oxford Xcalibur Eos(Nova) CCD detector'
_diffrn_measurement_method     \w
_diffrn_detector_area_resol_mean     ?
_diffrn_reflns_number     22931
_diffrn_reflns_av_R_equivalents     0.0438
_diffrn_reflns_av_sigmaI/netI     0.0333
_diffrn_reflns_theta_min     2.92
_diffrn_reflns_theta_max     25.49
_diffrn_reflns_theta_full     25.49
_diffrn_measured_fraction_theta_max     0.999
_diffrn_measured_fraction_theta_full     0.999
_diffrn_reflns_limit_h_min     -14
_diffrn_reflns_limit_h_max     14
_diffrn_reflns_limit_k_min     -11
_diffrn_reflns_limit_k_max     11
_diffrn_reflns_limit_l_min     -23
_diffrn_reflns_limit_l_max     23
_diffrn_reflns_reduction_process
;
;
_diffrn_standards_number     0
_diffrn_standards_interval_count     .
_diffrn_standards_interval_time     .
_diffrn_standards_decay_%     ?
loop_
    _diffrn_standard_refln_index_h
    _diffrn_standard_refln_index_k
    _diffrn_standard_refln_index_l
    ? ? ?
_refine_special_details
;
Refinement of <i>F</i>^2^ against ALL reflections. The weighted <i>R</i>-factor
<i>wR</i> and goodness of fit <i>S</i> are based on <i>F</i>^2^, conventional
<i>R</i>-factors <i>R</i> are based on <i>F</i>, with <i>F</i> set to zero for
negative <i>F</i>^2^. The threshold expression of <i>F</i>^2^ >
\s(<i>F</i>^2^) is used only for calculating <i>R</i>-factors(gt) <i>etc</i>.
and is not relevant to the choice of reflections for refinement.
<i>R</i>-factors based on <i>F</i>^2^ are statistically about twice as large
as those based on <i>F</i>, and <i>R</i>- factors based on ALL data will be
even larger.
;
_reflns_number_total     3831
_reflns_number_gt     2515
_reflns_threshold_expression     I>2\s(I)
_refine_ls_structure_factor_coef     Fsqd
_refine_ls_matrix_type     full
_refine_ls_R_factor_all     0.0693
_refine_ls_R_factor_gt     0.0416
_refine_ls_wR_factor_gt     0.0989
_refine_ls_wR_factor_ref     0.1045
_refine_ls_goodness_of_fit_ref     1.001
_refine_ls_restrained_S_all     1.001
_refine_ls_number_reflns     3831
_refine_ls_number_parameters     254
_refine_ls_number_restraints     0
_refine_ls_hydrogen_treatment     constr
_refine_ls_weighting_scheme     calc
_refine_ls_weighting_details
                 'calc w=1/[\s^2^(Fo^2^)+(0.0536P)^2^] where P=(Fo^2^+2Fc^2^)/3'
_atom_sites_solution_hydrogens     geom
_atom_sites_solution_primary     direct
_atom_sites_solution_secondary     difmap
_refine_ls_shift/su_max     0.000
_refine_ls_shift/su_mean     0.000
_refine_diff_density_max     0.124
_refine_diff_density_min     -0.154
_refine_ls_extinction_method     none
_refine_ls_extinction_coef     ?
loop_
    _atom_type_symbol
    _atom_type_description
    _atom_type_scat_dispersion_real
    _atom_type_scat_dispersion_imag
    _atom_type_scat_source
    O O 0.0106 0.0060 'International Tables Vol C Tables 4.2.6.8 and 6.1.1.4'
    N N 0.0061 0.0033 'International Tables Vol C Tables 4.2.6.8 and 6.1.1.4'
    H H 0.0000 0.0000 'International Tables Vol C Tables 4.2.6.8 and 6.1.1.4'
    C C 0.0033 0.0016 'International Tables Vol C Tables 4.2.6.8 and 6.1.1.4'
_computing_data_collection     'CrysAlis CCD (Oxford Diffraction, 2009)'
_computing_cell_refinement     'CrysAlis CCD (Oxford Diffraction, 2009)'
_computing_data_reduction     'CrysAlis RED (Oxford Diffraction, 2009)'
_computing_structure_solution     'SHELXS97  (Sheldrick, 2008)'
_computing_structure_refinement     'SHELXL97 (Sheldrick, 2008)'
_computing_molecular_graphics     'ORTEP-3 (Farrugia, 1999)'
_computing_publication_material     'WinGX (Farrugia, 1997)'
loop_
    _atom_site_type_symbol
    _atom_site_label
    _atom_site_fract_x
    _atom_site_fract_y
    _atom_site_fract_z
    _atom_site_U_iso_or_equiv
    _atom_site_adp_type
    _atom_site_calc_flag
    _atom_site_refinement_flags
    _atom_site_occupancy
    _atom_site_disorder_assembly
    _atom_site_disorder_group
    N N1 0.84703(9) 0.33889(11) 0.02444(6) 0.0410(3) Uani d . 1 . .
    O O1 0.85789(10) 0.57741(11) -0.00176(6) 0.0660(3) Uani d . 1 . .
    O O2 1.02467(10) 0.01000(12) 0.12851(6) 0.0696(4) Uani d . 1 . .
    C C1 0.89524(13) 0.34406(15) -0.13261(8) 0.0502(4) Uani d . 1 . .
    H H1 0.9616 0.3060 -0.1064 0.060 Uiso calc R 1 . .
    C C2 0.87411(16) 0.32413(18) -0.20472(9) 0.0660(5) Uani d . 1 . .
    H H2 0.9268 0.2739 -0.2271 0.079 Uiso calc R 1 . .
    C C3 0.77585(19) 0.3780(2) -0.24350(10) 0.0777(6) Uani d . 1 . .
    H H3 0.7610 0.3623 -0.2920 0.093 Uiso calc R 1 . .
    C C4 0.69948(17) 0.4549(2) -0.21091(11) 0.0813(6) Uani d . 1 . .
    H H4 0.6327 0.4913 -0.2373 0.098 Uiso calc R 1 . .
    C C5 0.72094(15) 0.47875(17) -0.13942(10) 0.0644(5) Uani d . 1 . .
    H H5 0.6701 0.5342 -0.1179 0.077 Uiso calc R 1 . .
    C C6 0.81811(12) 0.42043(14) -0.09919(8) 0.0444(4) Uani d . 1 . .
    C C7 0.84216(12) 0.45127(15) -0.02206(8) 0.0458(4) Uani d . 1 . .
    C C8 0.89332(12) 0.36834(15) 0.09936(7) 0.0446(4) Uani d . 1 . .
    H H8 0.9286 0.4645 0.1003 0.053 Uiso calc R 1 . .
    C C9 0.99148(12) 0.26268(15) 0.12180(8) 0.0509(4) Uani d . 1 . .
    H H9A 1.0553 0.2873 0.0974 0.061 Uiso calc R 1 . .
    H H9B 1.0175 0.2739 0.1720 0.061 Uiso calc R 1 . .
    C C10 0.95985(13) 0.10771(16) 0.10705(8) 0.0460(4) Uani d . 1 . .
    C C11 0.84348(12) 0.07997(14) 0.06341(7) 0.0423(4) Uani d . 1 . .
    H H11 0.7854 0.0968 0.0941 0.051 Uiso calc R 1 . .
    C C12 0.81844(11) 0.18755(14) 0.00098(7) 0.0397(3) Uani d . 1 . .
    H H12 0.8685 0.1616 -0.0335 0.048 Uiso calc R 1 . .
    C C13 0.69509(12) 0.17244(14) -0.03516(8) 0.0437(4) Uani d . 1 . .
    C C14 0.60407(14) 0.21590(17) -0.00264(9) 0.0575(4) Uani d . 1 . .
    H H14 0.6182 0.2590 0.0417 0.069 Uiso calc R 1 . .
    C C15 0.49176(15) 0.1960(2) -0.03526(11) 0.0741(5) Uani d . 1 . .
    H H15 0.4312 0.2270 -0.0130 0.089 Uiso calc R 1 . .
    C C16 0.46924(17) 0.1311(2) -0.09994(12) 0.0814(6) Uani d . 1 . .
    H H16 0.3937 0.1163 -0.1213 0.098 Uiso calc R 1 . .
    C C17 0.55856(18) 0.0882(2) -0.13305(10) 0.0820(6) Uani d . 1 . .
    H H17 0.5437 0.0454 -0.1774 0.098 Uiso calc R 1 . .
    C C18 0.67089(15) 0.10815(17) -0.10088(9) 0.0627(5) Uani d . 1 . .
    H H18 0.7310 0.0779 -0.1238 0.075 Uiso calc R 1 . .
    C C19 0.80010(13) 0.37833(15) 0.14586(8) 0.0467(4) Uani d . 1 . .
    C C20 0.71183(14) 0.47793(16) 0.12868(9) 0.0580(4) Uani d . 1 . .
    H H20 0.7110 0.5362 0.0891 0.070 Uiso calc R 1 . .
    C C21 0.62531(16) 0.49192(18) 0.16932(10) 0.0708(5) Uani d . 1 . .
    H H21 0.5665 0.5585 0.1568 0.085 Uiso calc R 1 . .
    C C22 0.62607(17) 0.4075(2) 0.22834(11) 0.0751(5) Uani d . 1 . .
    H H22 0.5681 0.4172 0.2560 0.090 Uiso calc R 1 . .
    C C23 0.71230(17) 0.3091(2) 0.24616(10) 0.0790(6) Uani d . 1 . .
    H H23 0.7127 0.2512 0.2859 0.095 Uiso calc R 1 . .
    C C24 0.79907(15) 0.29535(18) 0.20530(9) 0.0651(5) Uani d . 1 . .
    H H24 0.8578 0.2287 0.2183 0.078 Uiso calc R 1 . .
    C C25 0.83049(14) -0.07659(16) 0.03829(9) 0.0588(4) Uani d . 1 . .
    H H25A 0.8866 -0.0972 0.0082 0.088 Uiso calc R 1 . .
    H H25B 0.7547 -0.0909 0.0126 0.088 Uiso calc R 1 . .
    H H25C 0.8421 -0.1402 0.0783 0.088 Uiso calc R 1 . .
loop_
    _atom_site_aniso_label
    _atom_site_aniso_U_11
    _atom_site_aniso_U_22
    _atom_site_aniso_U_33
    _atom_site_aniso_U_12
    _atom_site_aniso_U_13
    _atom_site_aniso_U_23
    N1 0.0435(7) 0.0352(6) 0.0436(7) -0.0058(5) 0.0047(6) -0.0012(5)
    O1 0.0943(9) 0.0367(6) 0.0664(8) -0.0083(6) 0.0106(6) 0.0005(5)
    O2 0.0658(8) 0.0648(7) 0.0731(8) 0.0187(6) -0.0059(6) 0.0089(6)
    C1 0.0486(10) 0.0461(8) 0.0549(10) 0.0004(7) 0.0054(8) 0.0059(7)
    C2 0.0783(13) 0.0635(11) 0.0584(12) -0.0004(9) 0.0178(10) 0.0029(9)
    C3 0.0997(16) 0.0817(13) 0.0488(11) -0.0026(12) 0.0016(11) 0.0111(10)
    C4 0.0782(14) 0.0880(14) 0.0684(14) 0.0109(11) -0.0188(11) 0.0197(11)
    C5 0.0589(11) 0.0628(10) 0.0694(13) 0.0128(8) 0.0032(9) 0.0124(9)
    C6 0.0434(9) 0.0375(7) 0.0514(10) -0.0046(7) 0.0042(7) 0.0080(7)
    C7 0.0429(9) 0.0381(8) 0.0570(10) -0.0028(6) 0.0096(7) 0.0036(7)
    C8 0.0457(9) 0.0403(8) 0.0462(9) -0.0068(6) 0.0025(7) -0.0035(6)
    C9 0.0448(9) 0.0571(9) 0.0501(10) -0.0043(7) 0.0051(7) -0.0005(7)
    C10 0.0459(9) 0.0530(9) 0.0412(9) 0.0058(7) 0.0132(7) 0.0062(7)
    C11 0.0409(8) 0.0381(7) 0.0499(9) -0.0006(6) 0.0134(7) 0.0033(6)
    C12 0.0402(8) 0.0341(7) 0.0455(8) -0.0030(6) 0.0082(6) -0.0006(6)
    C13 0.0448(9) 0.0357(7) 0.0495(9) -0.0065(6) 0.0039(7) 0.0023(6)
    C14 0.0470(10) 0.0558(9) 0.0681(11) -0.0046(8) 0.0037(9) -0.0043(8)
    C15 0.0456(11) 0.0762(12) 0.0989(15) -0.0021(9) 0.0056(10) -0.0002(11)
    C16 0.0551(13) 0.0854(14) 0.0945(16) -0.0163(10) -0.0178(11) 0.0089(12)
    C17 0.0756(14) 0.0943(14) 0.0688(13) -0.0248(12) -0.0122(11) -0.0089(11)
    C18 0.0601(11) 0.0669(11) 0.0595(11) -0.0134(9) 0.0036(9) -0.0088(9)
    C19 0.0495(9) 0.0436(8) 0.0463(9) -0.0037(7) 0.0048(7) -0.0075(7)
    C20 0.0656(12) 0.0479(9) 0.0615(11) 0.0058(8) 0.0131(9) -0.0020(8)
    C21 0.0699(13) 0.0615(11) 0.0843(14) 0.0134(9) 0.0221(11) -0.0084(10)
    C22 0.0775(14) 0.0742(12) 0.0812(14) -0.0013(11) 0.0370(11) -0.0141(11)
    C23 0.0956(15) 0.0831(13) 0.0641(12) 0.0116(12) 0.0309(11) 0.0071(10)
    C24 0.0705(12) 0.0706(11) 0.0567(11) 0.0142(9) 0.0179(9) 0.0043(9)
    C25 0.0631(11) 0.0419(9) 0.0715(12) -0.0009(7) 0.0102(9) 0.0042(8)
_geom_special_details
;
All e.s.d.'s (except the e.s.d. in the dihedral angle between two l.s. planes)
are estimated using the full covariance matrix. The cell e.s.d.'s are taken
into account individually in the estimation of e.s.d.'s in distances, angles
and torsion angles; correlations between e.s.d.'s in cell parameters are only
used when they are defined by crystal symmetry. An approximate (isotropic)
treatment of cell e.s.d.'s is used for estimating e.s.d.'s involving l.s.
planes.
;
loop_
    _geom_bond_atom_site_label_1
    _geom_bond_atom_site_label_2
    _geom_bond_site_symmetry_2
    _geom_bond_distance
    _geom_bond_publ_flag
    N1 C7 . 1.3641(17) ?
    N1 C8 . 1.4813(17) ?
    N1 C12 . 1.4916(16) ?
    O1 C7 . 1.2338(16) ?
    O2 C10 . 1.2123(16) ?
    C1 C2 . 1.379(2) ?
    C1 C6 . 1.3818(19) ?
    C1 H1 . 0.9300 ?
    C2 C3 . 1.369(2) ?
    C2 H2 . 0.9300 ?
    C3 C4 . 1.369(3) ?
    C3 H3 . 0.9300 ?
    C4 C5 . 1.373(2) ?
    C4 H4 . 0.9300 ?
    C5 C6 . 1.386(2) ?
    C5 H5 . 0.9300 ?
    C6 C7 . 1.490(2) ?
    C8 C19 . 1.5179(19) ?
    C8 C9 . 1.523(2) ?
    C8 H8 . 0.9800 ?
    C9 C10 . 1.496(2) ?
    C9 H9A . 0.9700 ?
    C9 H9B . 0.9700 ?
    C10 C11 . 1.513(2) ?
    C11 C25 . 1.525(2) ?
    C11 C12 . 1.5491(19) ?
    C11 H11 . 0.9800 ?
    C12 C13 . 1.5154(19) ?
    C12 H12 . 0.9800 ?
    C13 C14 . 1.378(2) ?
    C13 C18 . 1.383(2) ?
    C14 C15 . 1.385(2) ?
    C14 H14 . 0.9300 ?
    C15 C16 . 1.366(3) ?
    C15 H15 . 0.9300 ?
    C16 C17 . 1.367(3) ?
    C16 H16 . 0.9300 ?
    C17 C18 . 1.382(2) ?
    C17 H17 . 0.9300 ?
    C18 H18 . 0.9300 ?
    C19 C24 . 1.375(2) ?
    C19 C20 . 1.389(2) ?
    C20 C21 . 1.379(2) ?
    C20 H20 . 0.9300 ?
    C21 C22 . 1.374(2) ?
    C21 H21 . 0.9300 ?
    C22 C23 . 1.366(3) ?
    C22 H22 . 0.9300 ?
    C23 C24 . 1.384(2) ?
    C23 H23 . 0.9300 ?
    C24 H24 . 0.9300 ?
    C25 H25A . 0.9600 ?
    C25 H25B . 0.9600 ?
    C25 H25C . 0.9600 ?
loop_
    _geom_angle_atom_site_label_1
    _geom_angle_atom_site_label_2
    _geom_angle_atom_site_label_3
    _geom_angle_site_symmetry_1
    _geom_angle_site_symmetry_3
    _geom_angle
    _geom_angle_publ_flag
    C7 N1 C8 . . 117.80(11) ?
    C7 N1 C12 . . 122.12(11) ?
    C8 N1 C12 . . 119.80(10) ?
    C2 C1 C6 . . 120.18(15) ?
    C2 C1 H1 . . 119.9 ?
    C6 C1 H1 . . 119.9 ?
    C3 C2 C1 . . 120.25(17) ?
    C3 C2 H2 . . 119.9 ?
    C1 C2 H2 . . 119.9 ?
    C2 C3 C4 . . 119.96(18) ?
    C2 C3 H3 . . 120.0 ?
    C4 C3 H3 . . 120.0 ?
    C3 C4 C5 . . 120.37(17) ?
    C3 C4 H4 . . 119.8 ?
    C5 C4 H4 . . 119.8 ?
    C4 C5 C6 . . 120.21(17) ?
    C4 C5 H5 . . 119.9 ?
    C6 C5 H5 . . 119.9 ?
    C1 C6 C5 . . 118.97(15) ?
    C1 C6 C7 . . 121.30(13) ?
    C5 C6 C7 . . 119.54(14) ?
    O1 C7 N1 . . 121.58(14) ?
    O1 C7 C6 . . 119.37(12) ?
    N1 C7 C6 . . 119.05(12) ?
    N1 C8 C19 . . 112.91(11) ?
    N1 C8 C9 . . 107.85(11) ?
    C19 C8 C9 . . 117.22(12) ?
    N1 C8 H8 . . 106.0 ?
    C19 C8 H8 . . 106.0 ?
    C9 C8 H8 . . 106.0 ?
    C10 C9 C8 . . 113.86(12) ?
    C10 C9 H9A . . 108.8 ?
    C8 C9 H9A . . 108.8 ?
    C10 C9 H9B . . 108.8 ?
    C8 C9 H9B . . 108.8 ?
    H9A C9 H9B . . 107.7 ?
    O2 C10 C9 . . 121.58(14) ?
    O2 C10 C11 . . 122.02(13) ?
    C9 C10 C11 . . 116.40(12) ?
    C10 C11 C25 . . 111.95(12) ?
    C10 C11 C12 . . 111.57(11) ?
    C25 C11 C12 . . 111.51(12) ?
    C10 C11 H11 . . 107.2 ?
    C25 C11 H11 . . 107.2 ?
    C12 C11 H11 . . 107.2 ?
    N1 C12 C13 . . 112.34(11) ?
    N1 C12 C11 . . 111.18(11) ?
    C13 C12 C11 . . 110.48(10) ?
    N1 C12 H12 . . 107.5 ?
    C13 C12 H12 . . 107.5 ?
    C11 C12 H12 . . 107.5 ?
    C14 C13 C18 . . 118.13(14) ?
    C14 C13 C12 . . 121.44(13) ?
    C18 C13 C12 . . 120.37(13) ?
    C13 C14 C15 . . 120.67(16) ?
    C13 C14 H14 . . 119.7 ?
    C15 C14 H14 . . 119.7 ?
    C16 C15 C14 . . 120.49(17) ?
    C16 C15 H15 . . 119.8 ?
    C14 C15 H15 . . 119.8 ?
    C15 C16 C17 . . 119.53(17) ?
    C15 C16 H16 . . 120.2 ?
    C17 C16 H16 . . 120.2 ?
    C16 C17 C18 . . 120.27(18) ?
    C16 C17 H17 . . 119.9 ?
    C18 C17 H17 . . 119.9 ?
    C17 C18 C13 . . 120.90(17) ?
    C17 C18 H18 . . 119.6 ?
    C13 C18 H18 . . 119.6 ?
    C24 C19 C20 . . 117.71(14) ?
    C24 C19 C8 . . 123.47(14) ?
    C20 C19 C8 . . 118.81(13) ?
    C21 C20 C19 . . 121.17(16) ?
    C21 C20 H20 . . 119.4 ?
    C19 C20 H20 . . 119.4 ?
    C22 C21 C20 . . 119.99(17) ?
    C22 C21 H21 . . 120.0 ?
    C20 C21 H21 . . 120.0 ?
    C23 C22 C21 . . 119.69(17) ?
    C23 C22 H22 . . 120.2 ?
    C21 C22 H22 . . 120.2 ?
    C22 C23 C24 . . 120.21(17) ?
    C22 C23 H23 . . 119.9 ?
    C24 C23 H23 . . 119.9 ?
    C19 C24 C23 . . 121.23(16) ?
    C19 C24 H24 . . 119.4 ?
    C23 C24 H24 . . 119.4 ?
    C11 C25 H25A . . 109.5 ?
    C11 C25 H25B . . 109.5 ?
    H25A C25 H25B . . 109.5 ?
    C11 C25 H25C . . 109.5 ?
    H25A C25 H25C . . 109.5 ?
    H25B C25 H25C . . 109.5 ?
loop_
    _geom_torsion_atom_site_label_1
    _geom_torsion_atom_site_label_2
    _geom_torsion_atom_site_label_3
    _geom_torsion_atom_site_label_4
    _geom_torsion_site_symmetry_1
    _geom_torsion_site_symmetry_2
    _geom_torsion_site_symmetry_3
    _geom_torsion_site_symmetry_4
    _geom_torsion
    _geom_torsion_publ_flag
    C6 C1 C2 C3 . . . . -1.0(2) ?
    C1 C2 C3 C4 . . . . 1.6(3) ?
    C2 C3 C4 C5 . . . . 0.1(3) ?
    C3 C4 C5 C6 . . . . -2.4(3) ?
    C2 C1 C6 C5 . . . . -1.3(2) ?
    C2 C1 C6 C7 . . . . -176.24(13) ?
    C4 C5 C6 C1 . . . . 3.0(2) ?
    C4 C5 C6 C7 . . . . 178.01(15) ?
    C8 N1 C7 O1 . . . . -11.4(2) ?
    C12 N1 C7 O1 . . . . 174.69(12) ?
    C8 N1 C7 C6 . . . . 168.16(12) ?
    C12 N1 C7 C6 . . . . -5.76(19) ?
    C1 C6 C7 O1 . . . . 113.48(16) ?
    C5 C6 C7 O1 . . . . -61.43(19) ?
    C1 C6 C7 N1 . . . . -66.08(18) ?
    C5 C6 C7 N1 . . . . 119.00(16) ?
    C7 N1 C8 C19 . . . . 103.78(14) ?
    C12 N1 C8 C19 . . . . -82.15(15) ?
    C7 N1 C8 C9 . . . . -125.09(13) ?
    C12 N1 C8 C9 . . . . 48.98(15) ?
    N1 C8 C9 C10 . . . . -52.73(15) ?
    C19 C8 C9 C10 . . . . 76.00(16) ?
    C8 C9 C10 O2 . . . . -172.09(13) ?
    C8 C9 C10 C11 . . . . 8.52(17) ?
    O2 C10 C11 C25 . . . . -11.66(19) ?
    C9 C10 C11 C25 . . . . 167.74(12) ?
    O2 C10 C11 C12 . . . . -137.43(14) ?
    C9 C10 C11 C12 . . . . 41.97(16) ?
    C7 N1 C12 C13 . . . . -61.62(16) ?
    C8 N1 C12 C13 . . . . 124.58(13) ?
    C7 N1 C12 C11 . . . . 173.99(12) ?
    C8 N1 C12 C11 . . . . 0.20(16) ?
    C10 C11 C12 N1 . . . . -46.08(15) ?
    C25 C11 C12 N1 . . . . -172.09(11) ?
    C10 C11 C12 C13 . . . . -171.51(11) ?
    C25 C11 C12 C13 . . . . 62.48(15) ?
    N1 C12 C13 C14 . . . . -54.97(17) ?
    C11 C12 C13 C14 . . . . 69.80(16) ?
    N1 C12 C13 C18 . . . . 127.97(14) ?
    C11 C12 C13 C18 . . . . -107.26(15) ?
    C18 C13 C14 C15 . . . . -0.3(2) ?
    C12 C13 C14 C15 . . . . -177.39(14) ?
    C13 C14 C15 C16 . . . . 0.9(3) ?
    C14 C15 C16 C17 . . . . -1.2(3) ?
    C15 C16 C17 C18 . . . . 1.0(3) ?
    C16 C17 C18 C13 . . . . -0.4(3) ?
    C14 C13 C18 C17 . . . . 0.1(2) ?
    C12 C13 C18 C17 . . . . 177.22(15) ?
    N1 C8 C19 C24 . . . . 124.75(15) ?
    C9 C8 C19 C24 . . . . -1.5(2) ?
    N1 C8 C19 C20 . . . . -56.42(17) ?
    C9 C8 C19 C20 . . . . 177.30(13) ?
    C24 C19 C20 C21 . . . . -0.8(2) ?
    C8 C19 C20 C21 . . . . -179.69(14) ?
    C19 C20 C21 C22 . . . . 0.6(3) ?
    C20 C21 C22 C23 . . . . -0.5(3) ?
    C21 C22 C23 C24 . . . . 0.5(3) ?
    C20 C19 C24 C23 . . . . 0.8(2) ?
    C8 C19 C24 C23 . . . . 179.67(15) ?
    C22 C23 C24 C19 . . . . -0.7(3) ?
loop_
    _geom_hbond_atom_site_label_D
    _geom_hbond_atom_site_label_H
    _geom_hbond_atom_site_label_A
    _geom_hbond_site_symmetry_A
    _geom_hbond_distance_DH
    _geom_hbond_distance_HA
    _geom_hbond_distance_DA
    _geom_hbond_angle_DHA
    _geom_hbond_publ_flag
    C8 H8 O1 . 0.9800 2.2600 2.7235(17) 108.00 yes
    C9 H9A O1 3_765 0.9700 2.5600 3.4446(19) 152.00 yes
