# Supplementary material for: 1-Benzoyl-3-methyl-2,6-diphenyl-4-piperidone
Source: Acta Crystallogr Sect E Struct Rep Online. 2009 Jun 27;65(Pt 7):o1692–3. doi: 10.1107/S1600536809023848 (PMC2969294; doi:10.1107/S1600536809023848)
Supplement: Supplementary file 2 [file e-65-o1692-Isup2.hkl]

#
# h,k,l, Fc-squared, Fo-squared, sigma(Fo-squared) and status flag
#
data_I
_shelx_title ' NEW in P2(1)/n'
_shelx_refln_list_code          4
_shelx_F_calc_maximum      167.14
_exptl_crystal_F_000       784.00
_reflns_d_resolution_high  0.8258
 
loop_
 _symmetry_equiv_pos_as_xyz
 'x, y, z'
 '-x+1/2, y+1/2, -z+1/2'
 '-x, -y, -z'
 'x-1/2, -y-1/2, z-1/2'
 
_cell_length_a    11.7602
_cell_length_b     9.2404
_cell_length_c    19.1722
_cell_angle_alpha  90.000
_cell_angle_beta   98.797
_cell_angle_gamma  90.000
 
_shelx_F_squared_multiplier     1.000
 
loop_
 _refln_index_h
 _refln_index_k
 _refln_index_l
 _refln_F_squared_calc
 _refln_F_squared_meas
 _refln_F_squared_sigma
 _refln_observed_status
   2   0   0     7044.00     6334.15     40.27 o
   4   0   0     1010.75     1013.44      9.70 o
   6   0   0     4832.68     4760.92     33.47 o
   8   0   0        8.78       20.39      4.57 o
  10   0   0      178.89      196.80      8.84 o
  12   0   0       16.60        2.65     12.95 o
  14   0   0       15.79       17.93     13.97 o
   2   1   0     2581.39     2373.33     13.58 o
   3   1   0      289.92      305.85      3.17 o
   4   1   0        0.50        0.66      0.91 o
   5   1   0      468.43      477.77      8.28 o
   6   1   0       50.80       52.81      2.10 o
   7   1   0       42.65       42.96      2.09 o
   8   1   0      198.14      213.37      5.61 o
   9   1   0       48.23       42.86      2.78 o
  10   1   0       25.46       21.13      4.82 o
  11   1   0       92.85       85.86     11.09 o
  12   1   0       26.27       24.40      8.68 o
  13   1   0        0.18        0.00      8.84 o
  14   1   0       13.00       17.76      9.56 o
   0   2   0     2224.03     2162.05      9.97 o
   1   2   0     8802.92     8031.06     16.79 o
   2   2   0     1526.47     1437.92      7.81 o
   3   2   0       33.10       28.38      1.51 o
   4   2   0       55.74       52.90      2.24 o
   5   2   0       30.51       27.93      1.73 o
   6   2   0       41.52       39.05      2.56 o
   7   2   0      180.15      194.01      4.57 o
   8   2   0       41.09       39.07      4.77 o
   9   2   0        0.33        0.00      4.58 o
  10   2   0      246.84      225.98     10.15 o
  11   2   0      148.21      139.42     10.53 o
  12   2   0       12.05       15.80      8.23 o
  13   2   0        3.36        3.06      8.30 o
   1   3   0    12178.13    11736.07     51.50 o
   2   3   0      133.10      117.25      2.77 o
   3   3   0     1010.54     1010.54      9.75 o
   4   3   0       36.16       28.44      2.56 o
   5   3   0      482.86      536.15     10.26 o
   6   3   0        1.66        4.73      1.63 o
   7   3   0        0.00        0.00      1.38 o
   8   3   0       10.65       10.65      1.44 o
   9   3   0      519.13      532.10     15.84 o
  10   3   0        1.55        1.44      5.25 o
  11   3   0        0.16        0.00      5.21 o
  12   3   0        4.47        3.86      7.75 o
  13   3   0       10.38       18.56      8.96 o
   0   4   0     1351.18     1454.19     12.27 o
   1   4   0       53.89       59.01      2.02 o
   2   4   0      392.95      414.27      9.11 o
   3   4   0      775.31      759.24      7.25 o
   4   4   0     1085.86     1116.54     11.82 o
   5   4   0       14.71       14.87      2.65 o
   6   4   0       21.67       23.88      3.78 o
   7   4   0       93.17       91.06      4.37 o
   8   4   0      113.18      104.41      6.74 o
   9   4   0      260.17      261.89     10.23 o
  10   4   0       57.84       67.72      6.62 o
  11   4   0       14.61       16.14      5.14 o
  12   4   0        1.57        0.00      6.76 o
  13   4   0        8.06       21.73      7.95 o
   1   5   0        5.84        2.88      1.26 o
   2   5   0     2103.48     2151.53     14.14 o
   3   5   0      313.71      309.22      5.94 o
   4   5   0       21.74       21.74      2.65 o
   5   5   0      370.23      397.72      9.40 o
   6   5   0        9.74        9.48      2.90 o
   7   5   0      151.42      140.81      5.70 o
   8   5   0       70.33       61.60      5.96 o
   9   5   0        2.13        7.23      4.66 o
  10   5   0       71.30       77.08      6.91 o
  11   5   0        0.77        1.16      5.14 o
  12   5   0       13.14       14.29      5.94 o
   0   6   0        0.96        3.62      2.11 o
   1   6   0       12.75       13.42      1.83 o
   2   6   0       12.00       11.51      1.70 o
   3   6   0      122.20      141.87      4.35 o
   4   6   0       61.82       61.37      4.17 o
   5   6   0       30.37       27.64      3.75 o
   6   6   0       75.01       83.41      5.70 o
   7   6   0      211.06      205.45      7.89 o
   8   6   0       29.15       20.99      4.18 o
   9   6   0       18.95       15.59      4.37 o
  10   6   0       56.90       60.91      6.61 o
  11   6   0        4.37        1.63      5.58 o
   1   7   0       53.30       50.00      3.83 o
   2   7   0       62.32       63.20      4.85 o
   3   7   0      145.72      143.47      5.67 o
   4   7   0        0.10        0.27      3.18 o
   5   7   0       20.51       16.16      3.82 o
   6   7   0      476.79      449.98     11.76 o
   7   7   0        4.03        8.09      3.49 o
   8   7   0      114.14      109.99      7.46 o
   9   7   0       28.42       27.35      6.08 o
  10   7   0       61.31       49.94      8.61 o
   0   8   0       64.34       55.08      9.18 o
   1   8   0      287.66      272.17      7.78 o
   2   8   0      213.65      196.02      6.40 o
   3   8   0      191.83      201.65      7.12 o
   4   8   0      196.45      200.26      7.64 o
   5   8   0       10.51        8.57      3.90 o
   6   8   0      136.61      131.37      6.87 o
   7   8   0        3.43        5.25      5.19 o
   8   8   0       65.86       74.19      7.82 o
   9   8   0       24.48       17.17      6.03 o
   1   9   0       45.39       46.23      5.33 o
   2   9   0       31.29       30.00      5.23 o
   3   9   0       16.84       33.73      5.07 o
   4   9   0       27.08       18.19      5.20 o
   5   9   0       11.86       14.25      4.80 o
   6   9   0       59.99       71.11      5.75 o
   7   9   0       25.15       20.60      5.79 o
   8   9   0        0.10        0.00      5.99 o
   0  10   0       39.51       53.33      8.61 o
   1  10   0       87.34       91.25      6.77 o
   2  10   0        0.89        2.03      5.45 o
   3  10   0       14.52       12.11      5.60 o
   4  10   0       18.19       19.38      5.42 o
   5  10   0        6.73        4.72      6.07 o
   6  10   0        4.54        0.00      7.68 o
   1  11   0       39.17       45.58      6.75 o
   2  11   0       10.76        9.07      6.01 o
 -13   0   1       34.43       44.21     12.98 o
 -11   0   1       18.31       18.40     11.62 o
  -9   0   1      635.81      643.36      9.74 o
  -7   0   1     1567.54     1586.17     24.63 o
  -5   0   1      468.07      469.10      9.15 o
  -3   0   1     8433.64     8009.87     69.81 o
   3   0   1     5575.80     5333.98     49.62 o
   5   0   1       37.80       33.57      2.74 o
   7   0   1     1377.10     1342.47     27.93 o
   9   0   1      338.98      333.25     17.94 o
  11   0   1       60.99       62.23     12.70 o
  13   0   1        0.06        0.00     11.09 o
 -14   1   1        4.40       12.93      8.39 o
 -13   1   1        8.76        8.89      8.18 o
 -12   1   1       42.43       55.27      9.52 o
 -11   1   1       54.14       55.99      8.77 o
 -10   1   1        5.11        6.67      4.30 o
  -9   1   1      307.90      323.18     10.94 o
  -8   1   1      123.59      135.08      8.11 o
  -7   1   1       59.90       53.59      4.37 o
  -6   1   1      776.36      769.09     13.90 o
  -5   1   1        8.73        3.31      2.10 o
  -4   1   1     2494.52     2337.55     28.05 o
  -3   1   1     2578.13     2367.79     14.81 o
  -2   1   1       63.33       80.59      1.81 o
  -1   1   1    22522.51    19652.38     77.35 o
   1   1   1     7073.15     6546.77     27.12 o
   2   1   1    16433.88    15367.15     62.00 o
   3   1   1      200.28      196.33      3.37 o
   4   1   1     1585.65     1700.07     12.69 o
   5   1   1     3476.49     3713.61     34.21 o
   6   1   1       53.26       50.33      2.53 o
   7   1   1       34.09       43.02      2.18 o
   8   1   1       49.08       43.37      2.77 o
   9   1   1       41.53       34.17      3.60 o
  10   1   1       56.07       59.67      6.18 o
  11   1   1        0.19        3.16      8.29 o
  12   1   1        1.89        0.00      8.04 o
  13   1   1       14.06       19.80     10.77 o
 -13   2   1        4.63        0.55      8.74 o
 -12   2   1        8.83        5.40      7.93 o
 -11   2   1       36.00       35.24      7.67 o
 -10   2   1       27.15       24.80      5.28 o
  -9   2   1      119.06       96.48      6.72 o
  -8   2   1      197.35      193.53      8.15 o
  -7   2   1     1313.52     1325.59     18.74 o
  -6   2   1        2.20        3.56      2.78 o
  -5   2   1      256.30      253.16      3.73 o
  -4   2   1      970.84      947.68      7.60 o
  -3   2   1     1200.33     1220.45      9.40 o
  -2   2   1     3904.29     3679.99     11.70 o
  -1   2   1     3057.41     2943.36     13.77 o
   0   2   1     1045.59     1000.86      6.59 o
   1   2   1        1.49        1.36      0.63 o
   2   2   1     2469.26     2265.71     17.31 o
   3   2   1     1471.63     1405.89     11.99 o
   4   2   1      651.20      673.69      7.43 o
   5   2   1      597.65      630.41     10.49 o
   6   2   1      168.47      151.49      4.04 o
   7   2   1       11.73        9.15      1.66 o
   8   2   1       30.63       29.17      2.19 o
   9   2   1       11.65        8.45      2.59 o
  10   2   1      186.87      181.06      9.42 o
  11   2   1        0.00        0.00      5.22 o
  12   2   1       25.63       17.76      7.87 o
  13   2   1        4.59       16.03      8.93 o
 -13   3   1       11.25       16.66      7.64 o
 -12   3   1        0.47        0.00      7.58 o
 -11   3   1       66.67       69.16      7.17 o
 -10   3   1        0.12        0.00      4.98 o
  -9   3   1      122.49      114.83      7.78 o
  -8   3   1       72.16       66.51      5.65 o
  -7   3   1        0.54        0.51      0.96 o
  -6   3   1        1.49        2.82      1.29 o
  -5   3   1       43.14       39.58      2.30 o
  -4   3   1      179.19      177.96      4.38 o
  -3   3   1       13.37       13.73      1.54 o
  -2   3   1     1858.43     1871.76     10.74 o
  -1   3   1      999.85      918.44      7.53 o
   0   3   1     2003.74     1972.77     13.41 o
   1   3   1       61.89       60.04      1.81 o
   2   3   1      118.39      126.79      3.41 o
   3   3   1      107.71       85.68      3.13 o
   4   3   1      300.28      299.81      6.11 o
   5   3   1        8.62        5.70      2.16 o
   6   3   1      246.15      262.08      6.64 o
   7   3   1      527.80      565.48     11.26 o
   8   3   1      113.71      112.71      5.03 o
   9   3   1       16.63        9.03      5.03 o
  10   3   1       71.70       82.01      7.46 o
  11   3   1        0.05        0.00      5.07 o
  12   3   1        4.21        1.44      7.49 o
  13   3   1        0.68        3.60      8.34 o
 -13   4   1        3.14        0.00      7.54 o
 -12   4   1        7.30        1.67      7.21 o
 -11   4   1       18.54       15.58      5.58 o
 -10   4   1      168.94      168.38      8.75 o
  -9   4   1        2.15        1.45      4.63 o
  -8   4   1      380.51      411.80     11.57 o
  -7   4   1      145.06      145.64      5.00 o
  -6   4   1       27.61       40.78      3.84 o
  -5   4   1      580.69      617.93      9.00 o
  -4   4   1      686.74      681.19      9.17 o
  -3   4   1     3926.24     4078.40     30.85 o
  -2   4   1        3.26        3.01      1.62 o
  -1   4   1      506.25      516.99      8.17 o
   0   4   1      274.23      290.62      4.37 o
   1   4   1       65.31       88.89      3.03 o
   2   4   1     1661.18     1605.89     36.68 o
   3   4   1     1398.72     1491.84     11.53 o
   4   4   1      668.45      694.59      8.93 o
   5   4   1       62.29       67.84      4.52 o
   6   4   1      866.71      847.63     12.87 o
   7   4   1       12.87       15.61      2.93 o
   8   4   1        1.98        0.68      2.64 o
   9   4   1       88.90       87.22      7.97 o
  10   4   1       64.05       68.97      6.83 o
  11   4   1        1.96        2.72      5.15 o
  12   4   1        6.02       12.81      7.41 o
  13   4   1        0.74        1.65      7.29 o
 -12   5   1        0.01        0.00      5.63 o
 -11   5   1       10.22        9.69      5.11 o
 -10   5   1      125.23      103.32      7.36 o
  -9   5   1       43.93       37.69      5.43 o
  -8   5   1      111.56      114.13      6.90 o
  -7   5   1        0.07        2.03      3.75 o
  -6   5   1      275.05      271.48      6.75 o
  -5   5   1      170.47      167.63      5.04 o
  -4   5   1        9.57        6.04      1.62 o
  -3   5   1       16.53       11.17      2.50 o
  -2   5   1      155.77      156.36      4.82 o
  -1   5   1       61.77       69.92      2.75 o
   0   5   1        0.02        0.00      1.47 o
   1   5   1      522.57      566.43      7.94 o
   2   5   1       10.56       11.89      1.97 o
   3   5   1      162.90      175.66      4.77 o
   4   5   1        6.36        4.38      2.25 o
   5   5   1      128.85      129.24      5.29 o
   6   5   1       68.20       67.80      5.80 o
   7   5   1        8.63       10.42      3.10 o
   8   5   1       61.54       54.86      6.57 o
   9   5   1       19.23       19.50      5.18 o
  10   5   1      204.66      185.44      9.66 o
  11   5   1        0.09        1.55      5.41 o
  12   5   1        2.20        3.93      6.09 o
 -11   6   1       18.37       16.86      5.51 o
 -10   6   1        3.62        2.72      4.90 o
  -9   6   1       49.75       39.54      5.09 o
  -8   6   1       78.83       67.37      5.52 o
  -7   6   1       27.28       34.09      3.54 o
  -6   6   1        7.09        7.42      2.75 o
  -5   6   1      268.40      263.11      7.11 o
  -4   6   1      452.24      445.81      9.11 o
  -3   6   1      604.34      614.37     10.12 o
  -2   6   1       35.50       43.21      2.48 o
  -1   6   1       21.86       24.06      1.50 o
   0   6   1        9.51       13.14      1.92 o
   1   6   1       63.91       62.32      2.93 o
   2   6   1        5.88        4.23      1.83 o
   3   6   1       32.94       43.44      2.94 o
   4   6   1       13.20       17.39      2.54 o
   5   6   1      277.39      283.19      8.21 o
   6   6   1       15.39       16.35      3.27 o
   7   6   1        2.04        4.63      3.81 o
   8   6   1       33.23       28.49      4.70 o
   9   6   1       24.39       21.56      5.00 o
  10   6   1        0.00        0.00      5.20 o
  11   6   1        3.03        6.32      5.78 o
 -11   7   1        1.72        5.24      6.44 o
 -10   7   1       22.48       18.85      6.67 o
  -9   7   1       29.89       29.16      6.28 o
  -8   7   1       13.88       15.77      5.61 o
  -7   7   1        1.28        1.96      3.40 o
  -6   7   1       73.00       69.21      4.70 o
  -5   7   1      113.68      115.14      5.26 o
  -4   7   1      118.24      125.54      5.70 o
  -3   7   1       45.53       42.76      3.87 o
  -2   7   1      170.15      153.56      5.71 o
  -1   7   1       45.53       40.38      2.64 o
   0   7   1      126.57      108.89      4.59 o
   1   7   1      636.68      641.11      8.18 o
   2   7   1        0.14        0.32      2.13 o
   3   7   1       29.39       28.84      2.85 o
   4   7   1       81.08       70.82      3.89 o
   5   7   1      179.71      182.32      7.31 o
   6   7   1        4.30        4.14      3.98 o
   7   7   1       14.67       18.15      4.71 o
   8   7   1       25.89       26.06      4.71 o
   9   7   1        2.36        4.40      5.27 o
  10   7   1        0.20        1.31      6.45 o
  -9   8   1      106.27      120.30     12.66 o
  -8   8   1       30.48       44.92      6.69 o
  -7   8   1       25.33       26.75      5.92 o
  -6   8   1       28.15       20.91      4.51 o
  -5   8   1        4.08        2.60      3.94 o
  -4   8   1        0.11        0.00      3.60 o
  -3   8   1      231.47      242.09      7.70 o
  -2   8   1       68.44       69.14      4.53 o
  -1   8   1       35.00       30.76      3.61 o
   0   8   1       68.90       70.92      4.46 o
   1   8   1        1.59        0.00      3.19 o
   2   8   1       95.37       89.50      4.67 o
   3   8   1      742.71      740.54     12.39 o
   4   8   1        0.19        0.36      3.51 o
   5   8   1       11.20       11.84      4.04 o
   6   8   1       43.77       46.68      5.06 o
   7   8   1       34.87       37.74      6.11 o
   8   8   1       88.89       91.86      8.57 o
   9   8   1       57.28       54.85      7.37 o
  -8   9   1        0.55        0.00      5.63 o
  -7   9   1       29.24       26.81      5.76 o
  -6   9   1        7.60        6.34      4.34 o
  -5   9   1        0.01        0.00      4.05 o
  -4   9   1       51.71       43.23      4.48 o
  -3   9   1        0.87        0.00      5.01 o
  -2   9   1       65.59       63.45      6.31 o
  -1   9   1       47.47       50.16      5.36 o
   0   9   1       51.39       51.46      5.49 o
   1   9   1        0.36        1.40      4.60 o
   2   9   1       22.14       22.51      5.05 o
   3   9   1        5.20        4.21      4.60 o
   4   9   1       38.02       33.38      5.91 o
   5   9   1       17.62       19.59      5.69 o
   6   9   1        2.89        3.80      5.56 o
   7   9   1       50.88       48.82      7.70 o
   8   9   1       29.29       32.00      7.41 o
  -6  10   1       13.90       17.27      7.38 o
  -5  10   1       31.34       28.33      6.40 o
  -4  10   1        0.15        0.00      5.47 o
  -3  10   1        5.02        6.84      5.29 o
  -2  10   1        2.38        0.65      5.40 o
  -1  10   1       60.44       58.08      6.07 o
   0  10   1       28.55       27.11      5.87 o
   1  10   1        0.34        2.13      5.10 o
   2  10   1        8.45        0.60      5.34 o
   3  10   1        8.33        3.47      5.21 o
   4  10   1       42.94       32.07      5.65 o
   5  10   1        8.32        9.07      5.92 o
   6  10   1       54.41       56.04      9.02 o
  -2  11   1       59.93       62.91      7.42 o
  -1  11   1       18.89       22.32      5.95 o
   0  11   1       69.85       76.43      7.31 o
   1  11   1        0.78        0.16      6.00 o
   2  11   1       16.65       11.92      5.94 o
 -14   0   2       16.39       19.23     12.54 o
 -12   0   2      406.70      396.94     29.25 o
 -10   0   2        3.45        0.34     10.38 o
  -8   0   2        9.35        9.34      1.53 o
  -6   0   2     1120.52     1080.80     12.64 o
  -4   0   2       55.47       50.11      1.96 o
  -2   0   2       27.25       23.75      2.05 o
   2   0   2     2623.90     2320.48     32.34 o
   4   0   2     8682.32     8697.27     82.89 o
   6   0   2     5283.27     5532.44     41.54 o
   8   0   2       69.83       73.65      6.32 o
  10   0   2      316.34      308.62     18.60 o
  12   0   2       73.04       76.83     17.93 o
 -14   1   2       44.52       48.91     10.39 o
 -13   1   2       11.57        9.80      8.79 o
 -12   1   2       18.14       18.90      7.62 o
 -11   1   2       67.21       78.43      9.63 o
 -10   1   2        0.13        0.00      3.89 o
  -9   1   2       42.23       49.32      5.04 o
  -8   1   2      525.98      479.43     11.23 o
  -7   1   2      399.31      409.85      9.73 o
  -6   1   2      128.05      132.88      5.57 o
  -5   1   2      297.98      287.14      6.99 o
  -4   1   2      179.03      179.87      5.46 o
  -3   1   2     2974.05     2884.07     15.08 o
  -2   1   2       14.61       20.59      0.95 o
  -1   1   2     2138.19     2027.79     10.66 o
   0   1   2      113.67      111.40      1.82 o
   1   1   2     3393.32     3332.53     11.39 o
   2   1   2       94.43       88.83      2.41 o
   3   1   2      422.94      419.28      6.05 o
   4   1   2      236.64      210.62      4.01 o
   5   1   2       49.67       49.13      2.87 o
   6   1   2       19.28       23.92      2.78 o
   7   1   2       85.31       76.85      4.24 o
   8   1   2      143.25      147.93      4.99 o
   9   1   2        1.50        2.86      2.20 o
  10   1   2       15.41       12.23      4.38 o
  11   1   2       12.27       20.24      7.42 o
  12   1   2        1.90        0.22      8.05 o
  13   1   2        5.49        8.52      8.96 o
 -13   2   2       38.75       41.89      9.53 o
 -12   2   2       44.58       43.25      8.38 o
 -11   2   2       41.42       39.56      7.60 o
 -10   2   2       24.69       23.13      4.91 o
  -9   2   2      347.68      345.29     15.16 o
  -8   2   2        3.44        3.65      3.68 o
  -7   2   2        0.46        3.57      3.46 o
  -6   2   2      152.98      164.44      6.38 o
  -5   2   2        0.55        1.17      2.41 o
  -4   2   2      182.10      181.51      3.00 o
  -3   2   2       67.45       70.41      1.93 o
  -2   2   2      637.48      651.33      5.74 o
  -1   2   2    23555.38    21415.08     87.09 o
   0   2   2      127.22      116.61      1.94 o
   1   2   2      219.15      209.21      2.51 o
   2   2   2     1030.42     1013.79      8.54 o
   3   2   2      706.45      631.94     10.72 o
   4   2   2        6.18        9.74      1.92 o
   5   2   2      106.71      119.60      4.49 o
   6   2   2        1.17        1.76      2.19 o
   7   2   2       95.42      109.40      4.82 o
   8   2   2       82.10       82.02      4.67 o
   9   2   2       13.96       10.92      4.71 o
  10   2   2      222.68      215.51     10.32 o
  11   2   2      115.83      115.37      8.41 o
  12   2   2       17.94       16.85      7.86 o
  13   2   2        1.22        0.86      9.37 o
 -13   3   2       13.64       15.73      8.30 o
 -12   3   2       38.92       22.70      8.19 o
 -11   3   2       51.95       41.50      6.21 o
 -10   3   2        3.30        0.00      5.27 o
  -9   3   2      231.00      228.97     13.10 o
  -8   3   2       18.42        9.48      4.12 o
  -7   3   2       12.69       11.35      3.40 o
  -6   3   2      450.79      442.92      5.09 o
  -5   3   2      413.50      415.06      6.04 o
  -4   3   2        1.62        1.43      1.52 o
  -3   3   2     4132.24     4036.26     17.25 o
  -2   3   2      524.02      490.09      4.66 o
  -1   3   2       58.78       54.61      2.97 o
   0   3   2     1027.57      995.09      9.59 o
   1   3   2      258.66      256.60      3.32 o
   2   3   2      412.93      399.38      5.95 o
   3   3   2      418.44      418.99      6.65 o
   4   3   2      466.18      530.63      9.86 o
   5   3   2      365.70      371.44      7.52 o
   6   3   2       46.10       38.31      3.24 o
   7   3   2       28.22       29.80      3.32 o
   8   3   2       59.52       59.80      4.26 o
   9   3   2      125.44      131.00      8.45 o
  10   3   2       12.95       15.56      5.22 o
  11   3   2       12.48       11.21      5.45 o
  12   3   2       46.29       60.64      9.50 o
  13   3   2        0.36        5.21      9.34 o
 -13   4   2        4.76       12.00      8.33 o
 -12   4   2        0.31        0.00      7.45 o
 -11   4   2       16.87       17.34      5.31 o
 -10   4   2       19.07       19.73      5.31 o
  -9   4   2       31.71       25.46      5.08 o
  -8   4   2      144.66      136.67      7.16 o
  -7   4   2       27.71       27.09      2.44 o
  -6   4   2       47.03       38.77      3.98 o
  -5   4   2       50.00       48.26      2.92 o
  -4   4   2       12.84        6.49      1.53 o
  -3   4   2       73.30       67.45      2.04 o
  -2   4   2     1587.17     1683.85     16.85 o
  -1   4   2       35.18       32.51      2.35 o
   0   4   2      526.01      581.61      5.66 o
   1   4   2     1386.35     1377.52      9.54 o
   2   4   2      498.46      487.99      8.52 o
   3   4   2      484.87      541.46      8.18 o
   4   4   2      129.92      155.56      4.99 o
   5   4   2      109.78      116.15      5.57 o
   6   4   2      492.57      497.51      9.64 o
   7   4   2       56.92       56.20      5.72 o
   8   4   2        6.88        6.73      3.02 o
   9   4   2      605.16      600.28     15.73 o
  10   4   2       12.16        9.07      5.21 o
  11   4   2        6.14        0.25      5.42 o
  12   4   2        0.09        0.00      7.64 o
 -12   5   2        0.19        4.18      6.81 o
 -11   5   2        6.07       10.44      5.11 o
 -10   5   2        0.11        1.26      4.73 o
  -9   5   2        5.45        8.92      4.43 o
  -8   5   2       22.78       15.88      4.45 o
  -7   5   2      319.83      320.04      7.36 o
  -6   5   2      149.41      153.67      5.19 o
  -5   5   2       54.09       57.65      3.29 o
  -4   5   2       30.77       27.17      2.11 o
  -3   5   2       20.57       26.31      3.06 o
  -2   5   2      314.39      311.82      6.52 o
  -1   5   2        2.62        1.58      1.15 o
   0   5   2       69.04       70.44      2.00 o
   1   5   2      194.80      215.07      4.38 o
   2   5   2      538.06      555.24      8.94 o
   3   5   2       74.01       67.67      3.36 o
   4   5   2      152.56      165.22      5.37 o
   5   5   2       68.47       65.48      3.87 o
   6   5   2       58.44       63.83      4.43 o
   7   5   2      118.44      111.95      5.96 o
   8   5   2      161.14      162.88      8.47 o
   9   5   2      109.26      119.73      7.83 o
  10   5   2        0.00        0.00      5.28 o
  11   5   2        2.57        3.30      5.52 o
  12   5   2        0.69        0.00      5.97 o
 -12   6   2        0.10        0.00      6.51 o
 -11   6   2       57.52       59.53      5.98 o
 -10   6   2       89.51       79.86      6.24 o
  -9   6   2       10.36        8.80      4.38 o
  -8   6   2        3.54        4.07      3.84 o
  -7   6   2       10.83        9.32      2.90 o
  -6   6   2        1.35        0.66      2.55 o
  -5   6   2       50.13       42.84      3.15 o
  -4   6   2      515.64      512.60      9.12 o
  -3   6   2       57.90       69.24      3.07 o
  -2   6   2      405.79      398.40      5.25 o
  -1   6   2       88.29       97.22      3.39 o
   0   6   2      143.00      134.11      3.51 o
   1   6   2      222.69      235.55      5.15 o
   2   6   2      179.23      164.70      4.74 o
   3   6   2      147.60      131.17      4.62 o
   4   6   2        2.19        3.17      2.59 o
   5   6   2       12.41       16.26      3.01 o
   6   6   2        7.39       11.17      4.14 o
   7   6   2        1.19        0.84      3.45 o
   8   6   2      105.39      104.87      6.75 o
   9   6   2       88.78       98.74      7.43 o
  10   6   2        3.11        7.80      5.47 o
  11   6   2        8.29       11.06      6.10 o
 -11   7   2        0.10        1.16      6.28 o
 -10   7   2       51.80       58.21      7.55 o
  -9   7   2       28.31       32.57      5.90 o
  -8   7   2        0.30        0.00      5.52 o
  -7   7   2       63.25       56.80      6.67 o
  -6   7   2       14.91       11.45      3.87 o
  -5   7   2      266.74      262.69      7.17 o
  -4   7   2      170.63      166.09      5.91 o
  -3   7   2        2.74        2.23      1.60 o
  -2   7   2       42.87       45.32      2.56 o
  -1   7   2      332.81      339.11      7.27 o
   0   7   2      114.21      103.90      2.90 o
   1   7   2       94.96       95.51      3.56 o
   2   7   2      114.49      100.89      4.15 o
   3   7   2        5.76        3.80      2.48 o
   4   7   2      101.14      111.85      4.85 o
   5   7   2       30.88       31.96      3.71 o
   6   7   2        5.05        3.22      4.21 o
   7   7   2       34.95       39.29      6.23 o
   8   7   2       59.37       73.08      6.68 o
   9   7   2       32.20       36.16      5.32 o
  10   7   2        4.49        2.82      5.91 o
  -9   8   2        3.06        2.11      6.14 o
  -8   8   2       20.47       22.78      6.09 o
  -7   8   2        0.25        0.00      4.88 o
  -6   8   2      142.86      139.88      7.18 o
  -5   8   2       46.64       48.80      4.84 o
  -4   8   2       47.98       50.79      4.87 o
  -3   8   2       15.15       19.01      3.77 o
  -2   8   2       28.21       26.90      4.82 o
  -1   8   2       75.74       62.82      5.16 o
   0   8   2      369.34      348.65      8.80 o
   1   8   2       71.39       62.74      4.55 o
   2   8   2      120.24      128.12      5.98 o
   3   8   2      119.21      130.36      5.77 o
   4   8   2       14.27        6.85      3.42 o
   5   8   2      100.60       96.74      5.98 o
   6   8   2      124.60      134.90      7.89 o
   7   8   2        1.06        5.93      5.38 o
   8   8   2        0.71        1.31      6.14 o
   9   8   2       95.36      108.63      9.53 o
  -8   9   2        1.14        3.28      6.07 o
  -7   9   2        3.68        0.00      5.43 o
  -6   9   2        1.34        1.10      4.40 o
  -5   9   2        7.52        6.45      4.00 o
  -4   9   2        0.75        0.00      3.85 o
  -3   9   2        8.67       10.94      3.50 o
  -2   9   2       35.88       25.66      4.05 o
  -1   9   2       82.22       76.52      6.10 o
   0   9   2       87.61       89.23      6.36 o
   1   9   2       55.84       58.94      5.51 o
   2   9   2       23.18       30.67      5.22 o
   3   9   2       56.81       64.10      6.09 o
   4   9   2        2.81        1.33      5.50 o
   5   9   2      137.28      123.81      9.02 o
   6   9   2       37.93       50.59      6.88 o
   7   9   2        0.38        1.93      8.60 o
   8   9   2        6.68        6.69      6.89 o
  -6  10   2        3.30        2.21      7.37 o
  -5  10   2        5.11       10.44      5.54 o
  -4  10   2        6.12        7.90      5.22 o
  -3  10   2       21.60       16.31      5.28 o
  -2  10   2        0.58        4.43      5.26 o
  -1  10   2       40.28       42.50      6.14 o
   0  10   2        6.04        9.12      5.07 o
   1  10   2        0.06        1.99      4.99 o
   2  10   2       13.05       18.78      5.17 o
   3  10   2       54.66       54.95      6.98 o
   4  10   2       10.75       13.93      5.37 o
   5  10   2       21.16       15.96      6.63 o
   6  10   2        0.93        9.29      8.45 o
  -2  11   2        1.58        0.55      5.95 o
  -1  11   2        0.15        0.00      6.22 o
   0  11   2       43.23       39.93      6.22 o
   1  11   2       17.10        7.67      5.82 o
   2  11   2        3.90        0.00      6.10 o
 -13   0   3       79.77       45.02     11.13 o
 -11   0   3      184.82      185.91     18.11 o
  -9   0   3     1719.46     1549.87     35.56 o
  -7   0   3      308.08      305.77      7.17 o
  -5   0   3       93.38       94.52      4.13 o
  -3   0   3    16839.06    16012.78     55.42 o
  -1   0   3      115.81      105.64      2.08 o
   1   0   3        0.61        0.15      0.85 o
   3   0   3     8044.11     7612.90     39.73 o
   5   0   3       49.58       50.05      4.79 o
   7   0   3       73.62       64.87      6.03 o
   9   0   3      171.84      158.99      9.61 o
  11   0   3       87.59       89.12     14.86 o
  13   0   3       83.71      101.52     17.16 o
 -14   1   3        0.37        0.00      8.45 o
 -13   1   3       10.01       16.13      9.50 o
 -12   1   3       22.75       20.26      7.61 o
 -11   1   3      119.99      131.47     10.95 o
 -10   1   3     1464.74     1537.80     25.54 o
  -9   1   3       17.84       18.82      3.47 o
  -8   1   3      163.96      151.73      6.63 o
  -7   1   3       89.67       95.72      5.16 o
  -6   1   3      651.98      676.78     11.22 o
  -5   1   3       37.37       36.68      3.03 o
  -4   1   3     1860.42     1859.92     15.33 o
  -3   1   3       28.28       28.27      1.13 o
  -2   1   3    11693.25    10934.22     23.21 o
  -1   1   3     4804.20     4485.09     20.21 o
   0   1   3     3932.67     3532.74     12.83 o
   1   1   3    11655.53    10871.08     54.29 o
   2   1   3     2241.05     2133.51     13.87 o
   3   1   3      135.30      116.27      3.80 o
   4   1   3     2075.69     2093.82     16.56 o
   5   1   3     1041.01     1139.65     12.93 o
   6   1   3        0.10        2.53      2.11 o
   7   1   3        5.85       10.59      2.43 o
   8   1   3       13.21       14.87      3.04 o
   9   1   3       46.49       46.25      3.70 o
  10   1   3        8.47        5.34      3.33 o
  11   1   3       12.43       17.21      8.11 o
  12   1   3       29.33       22.45      8.20 o
  13   1   3        1.76        0.00      8.87 o
 -14   2   3        7.34        4.24      8.30 o
 -13   2   3       35.27       21.65      8.32 o
 -12   2   3       10.01       10.27      7.52 o
 -11   2   3        0.75        8.25      7.28 o
 -10   2   3       39.72       42.34      6.03 o
  -9   2   3      802.07      856.41     18.11 o
  -8   2   3       46.31       58.63      4.98 o
  -7   2   3        3.13        0.88      3.12 o
  -6   2   3       10.03       16.46      3.01 o
  -5   2   3        7.26        6.13      2.54 o
  -4   2   3        7.34        6.67      1.06 o
  -3   2   3      594.43      571.96      5.62 o
  -2   2   3      962.94      950.93      5.62 o
  -1   2   3     2990.41     2870.03     18.88 o
   0   2   3     2413.07     2333.63     12.53 o
   1   2   3    10193.84     9613.62     31.12 o
   2   2   3      319.24      300.24      5.21 o
   3   2   3     6809.31     6498.36     31.26 o
   4   2   3      125.46      127.74      4.55 o
   5   2   3        0.19        2.33      2.29 o
   6   2   3       10.70        8.39      2.36 o
   7   2   3        7.33        5.97      2.77 o
   8   2   3        9.46        9.42      2.89 o
   9   2   3       15.22        9.62      3.36 o
  10   2   3       14.66        8.91      5.19 o
  11   2   3        0.18        5.68      5.44 o
  12   2   3       18.45       23.84      8.66 o
  13   2   3        2.63        0.95      8.92 o
 -13   3   3        0.89        4.13      8.48 o
 -12   3   3        0.03        0.00      6.90 o
 -11   3   3      234.16      227.81     11.59 o
 -10   3   3      386.70      355.31     12.20 o
  -9   3   3       38.08       36.65      5.66 o
  -8   3   3       43.90       40.23      4.91 o
  -7   3   3        0.42        0.15      3.28 o
  -6   3   3       11.49        9.00      1.15 o
  -5   3   3       46.62       57.01      2.91 o
  -4   3   3      229.97      227.55      4.68 o
  -3   3   3      192.39      221.62      4.11 o
  -2   3   3     1914.34     1870.46     11.23 o
  -1   3   3     1057.72     1065.21     12.15 o
   0   3   3     2081.48     2074.77     17.62 o
   1   3   3     7290.64     7223.01     42.43 o
   2   3   3        0.51        1.38      1.67 o
   3   3   3       18.79       31.39      3.03 o
   4   3   3      156.13      157.80      5.02 o
   5   3   3      418.81      430.60     11.69 o
   6   3   3      200.34      237.80      6.79 o
   7   3   3       20.46       19.57      3.16 o
   8   3   3        3.63        0.00      3.01 o
   9   3   3      127.03      111.96      8.77 o
  10   3   3      103.11      108.73     15.30 o
  11   3   3       28.58       32.85      6.17 o
  12   3   3       12.27       18.81      9.11 o
  13   3   3        8.15       14.44      9.21 o
 -13   4   3       18.02       22.07      8.46 o
 -12   4   3        7.66       10.52      7.05 o
 -11   4   3        0.10        0.15      5.09 o
 -10   4   3       41.17       29.98      6.41 o
  -9   4   3      235.86      248.35     10.22 o
  -8   4   3      115.71      113.05      6.61 o
  -7   4   3      216.51      212.87      7.82 o
  -6   4   3       54.07       63.20      3.56 o
  -5   4   3      173.05      199.70      4.94 o
  -4   4   3        0.00        0.00      1.46 o
  -3   4   3      435.35      410.56      5.00 o
  -2   4   3      179.68      170.60      4.90 o
  -1   4   3       31.68       28.42      2.27 o
   0   4   3      559.69      600.37     11.23 o
   1   4   3     1265.61     1308.93      9.77 o
   2   4   3      358.66      326.09      5.75 o
   3   4   3      795.24      802.41     10.10 o
   4   4   3      644.30      679.44     11.88 o
   5   4   3      142.23      141.62      5.39 o
   6   4   3      405.86      433.24     11.08 o
   7   4   3      449.87      433.43     10.72 o
   8   4   3        2.91        5.01      3.40 o
   9   4   3        1.21       14.17      5.64 o
  10   4   3       18.00       16.38      5.44 o
  11   4   3       26.94       20.78      5.36 o
  12   4   3       27.03       33.99      7.77 o
 -12   5   3       17.25       33.10      7.08 o
 -11   5   3        0.02        0.00      5.10 o
 -10   5   3        2.43        1.65      4.86 o
  -9   5   3        9.15       11.85      4.82 o
  -8   5   3      336.78      323.32     10.03 o
  -7   5   3       23.40       19.99      2.76 o
  -6   5   3       46.81       42.72      3.13 o
  -5   5   3       80.19       80.60      3.41 o
  -4   5   3       53.56       49.13      2.70 o
  -3   5   3     1498.22     1581.15     15.86 o
  -2   5   3       76.91       80.79      4.20 o
  -1   5   3      808.89      834.66     10.45 o
   0   5   3     2085.92     2049.27     26.95 o
   1   5   3       76.21       82.23      3.35 o
   2   5   3      334.69      343.64      6.72 o
   3   5   3      111.64      119.17      4.26 o
   4   5   3        2.66        1.37      2.39 o
   5   5   3      260.53      284.95      8.16 o
   6   5   3       61.79       59.99      4.31 o
   7   5   3      148.46      150.38      8.09 o
   8   5   3      225.75      209.30      8.24 o
   9   5   3        0.12        0.00      5.36 o
  10   5   3       74.21       67.80      7.20 o
  11   5   3        0.50        0.00      5.53 o
  12   5   3        0.97        1.49      6.01 o
 -12   6   3        0.09        0.00      6.69 o
 -11   6   3        0.00        0.00      5.87 o
 -10   6   3        0.01        1.10      4.50 o
  -9   6   3       10.45       10.83      4.26 o
  -8   6   3       47.46       45.71      4.73 o
  -7   6   3        0.20        0.00      2.79 o
  -6   6   3        7.50       12.88      2.64 o
  -5   6   3      143.18      130.69      4.42 o
  -4   6   3       81.04       77.27      2.62 o
  -3   6   3        0.91        5.91      3.23 o
  -2   6   3      536.22      559.74     10.53 o
  -1   6   3      145.73      154.81      5.22 o
   0   6   3      208.25      226.46      5.22 o
   1   6   3      149.70      146.45      3.87 o
   2   6   3        5.33        4.91      2.02 o
   3   6   3       30.27       31.72      2.87 o
   4   6   3      128.74      143.37      5.44 o
   5   6   3        2.50        3.13      2.96 o
   6   6   3        4.27       11.34      3.99 o
   7   6   3       50.55       47.88      4.49 o
   8   6   3      126.63      135.48      9.91 o
   9   6   3        0.53        0.07      5.12 o
  10   6   3        0.40        2.83      5.49 o
  11   6   3       11.43       10.31      6.05 o
 -11   7   3        9.93        9.41      6.21 o
 -10   7   3       20.11       10.54      6.11 o
  -9   7   3        0.06        0.00      5.76 o
  -8   7   3       76.67       89.49      7.75 o
  -7   7   3      187.28      188.06      9.36 o
  -6   7   3       25.60       19.77      4.08 o
  -5   7   3      102.12      108.68      5.77 o
  -4   7   3      287.28      291.25      8.13 o
  -3   7   3        3.09        1.53      3.53 o
  -2   7   3       87.86       83.68      5.06 o
  -1   7   3        4.15        5.12      2.90 o
   0   7   3        4.28        2.17      2.15 o
   1   7   3      522.48      529.67      8.79 o
   2   7   3      565.92      566.51     11.60 o
   3   7   3        0.36        0.78      2.64 o
   4   7   3        0.02        0.00      3.03 o
   5   7   3       27.01       26.59      3.66 o
   6   7   3      198.74      198.50      8.56 o
   7   7   3      209.74      188.76      8.48 o
   8   7   3        9.09       11.89      6.25 o
   9   7   3        1.47        8.15      4.83 o
  10   7   3        4.09        6.45      5.14 o
  -9   8   3       79.13       77.46      7.85 o
  -8   8   3        0.27        2.97      5.80 o
  -7   8   3       18.19       15.97      5.08 o
  -6   8   3       91.89       84.46      5.91 o
  -5   8   3      108.10      102.67      6.21 o
  -4   8   3      398.67      408.80     10.09 o
  -3   8   3       81.84       88.24      5.43 o
  -2   8   3        1.91        0.00      4.49 o
  -1   8   3      264.92      225.44     13.49 o
   0   8   3       80.26       98.95      5.44 o
   1   8   3        1.88        0.00      3.36 o
   2   8   3      194.38      186.03      7.06 o
   3   8   3       24.64       21.41      3.47 o
   4   8   3      149.08      146.14      6.78 o
   5   8   3        0.68        0.00      3.97 o
   6   8   3       17.48       13.17      5.25 o
   7   8   3        9.92       11.39      5.72 o
   8   8   3       33.73       38.30      6.67 o
   9   8   3        0.32        0.00      6.39 o
  -8   9   3        3.64        6.13      6.23 o
  -7   9   3        3.07        5.42      5.32 o
  -6   9   3        1.20        3.12      4.34 o
  -5   9   3        1.00        0.68      4.10 o
  -4   9   3       64.96       64.32      5.28 o
  -3   9   3       38.87       38.59      4.81 o
  -2   9   3        0.01        0.00      3.80 o
  -1   9   3        0.00        0.00      4.78 o
   0   9   3       24.70       29.91      5.10 o
   1   9   3        8.07        4.69      4.72 o
   2   9   3       48.36       38.48      5.36 o
   3   9   3       11.99       20.20      4.79 o
   4   9   3        3.38        1.21      5.83 o
   5   9   3       20.71       24.80      6.05 o
   6   9   3        1.43        2.16      5.83 o
   7   9   3       13.01        8.36      9.55 o
  -6  10   3        5.92        8.59      7.19 o
  -5  10   3       10.98        5.51      5.78 o
  -4  10   3        0.06        0.00      5.08 o
  -3  10   3        0.87        7.54      5.24 o
  -2  10   3        6.23       13.05      5.34 o
  -1  10   3        1.74        4.11      5.24 o
   0  10   3       36.60       31.20      5.00 o
   1  10   3       12.71       15.31      5.25 o
   2  10   3       39.29       44.27      6.11 o
   3  10   3        0.25        5.69      5.42 o
   4  10   3        3.85        0.00      5.69 o
   5  10   3        2.19        2.82      6.11 o
  -2  11   3       65.68       78.16      7.76 o
  -1  11   3        0.10        0.00      5.98 o
   0  11   3        8.43       12.74      5.89 o
   1  11   3       32.31       29.11      5.98 o
 -14   0   4        8.51        9.28     11.09 o
 -12   0   4       83.29       98.13     19.34 o
 -10   0   4       69.67       70.30     12.49 o
  -8   0   4       18.87       18.44      3.87 o
  -6   0   4     3489.24     3593.92     39.48 o
  -4   0   4     5433.60     5560.92     22.44 o
  -2   0   4    27935.36    25453.41    194.64 o
   0   0   4       63.55       61.20      2.00 o
   2   0   4     1471.04     1310.71     16.06 o
   4   0   4     4249.92     4292.94     34.88 o
   6   0   4      448.89      484.20     14.01 o
   8   0   4      187.00      185.20      8.25 o
  10   0   4       38.80       49.06      7.07 o
  12   0   4       16.35       47.92     18.79 o
 -14   1   4        3.49       10.17      8.77 o
 -13   1   4       53.66       52.33      9.98 o
 -12   1   4       99.61       98.61     10.37 o
 -11   1   4      278.42      308.57     15.05 o
 -10   1   4      396.69      392.27     15.76 o
  -9   1   4      186.04      187.14      7.24 o
  -8   1   4      594.10      605.42     11.77 o
  -7   1   4      701.35      691.99     11.85 o
  -6   1   4      187.77      195.48      6.28 o
  -5   1   4       93.86       99.98      4.22 o
  -4   1   4     2691.13     2690.58     13.96 o
  -3   1   4      789.63      760.18      6.65 o
  -2   1   4      404.82      401.97      3.75 o
  -1   1   4     1349.06     1350.89      7.19 o
   0   1   4      687.93      660.55      5.07 o
   1   1   4      247.83      207.30      3.70 o
   2   1   4     2213.49     2132.99     17.02 o
   3   1   4      130.91      128.90      4.22 o
   4   1   4       79.20       91.28      4.09 o
   5   1   4      716.21      760.75     10.76 o
   6   1   4      308.12      323.25      7.40 o
   7   1   4        6.53        8.69      2.72 o
   8   1   4       12.09       10.69      2.86 o
   9   1   4        3.43        2.27      3.18 o
  10   1   4        1.08        1.62      3.58 o
  11   1   4       66.39       66.45      7.21 o
  12   1   4       97.31      108.14     14.07 o
  13   1   4       17.09       22.83      8.94 o
 -14   2   4        1.82        1.08      8.21 o
 -13   2   4       11.70       14.46      8.44 o
 -12   2   4       39.01       40.74      7.77 o
 -11   2   4      303.45      310.69     15.30 o
 -10   2   4      127.13      126.10      7.43 o
  -9   2   4      473.57      490.68     17.47 o
  -8   2   4       49.41       58.06      4.91 o
  -7   2   4      311.53      334.45      9.93 o
  -6   2   4       91.87      103.81      5.16 o
  -5   2   4     1358.62     1358.79     20.78 o
  -4   2   4     1056.58     1044.18     11.64 o
  -3   2   4      177.19      144.33      2.60 o
  -2   2   4      379.07      357.85      4.70 o
  -1   2   4        0.21        0.00      0.54 o
   0   2   4     7748.65     7558.66     35.86 o
   1   2   4      309.19      252.95      4.06 o
   2   2   4      782.41      709.57      8.03 o
   3   2   4      169.06      202.20      4.58 o
   4   2   4      197.08      187.06      4.96 o
   5   2   4     2449.63     2664.85     26.04 o
   6   2   4        0.32        0.67      2.40 o
   7   2   4        0.06        2.39      2.92 o
   8   2   4      186.88      181.96      7.14 o
   9   2   4       29.43       27.59      3.91 o
  10   2   4       20.79       17.55      5.69 o
  11   2   4       95.48       79.77      7.80 o
  12   2   4       17.19       18.51      8.56 o
  13   2   4       28.73       34.71     10.09 o
 -13   3   4        6.58        5.16      7.36 o
 -12   3   4       33.47       30.92      7.70 o
 -11   3   4        3.01        1.74      5.07 o
 -10   3   4        0.55        0.00      4.64 o
  -9   3   4      140.13      139.61      7.89 o
  -8   3   4       26.70       30.30      4.63 o
  -7   3   4      237.83      230.37     10.51 o
  -6   3   4        0.97        0.56      0.88 o
  -5   3   4      223.31      243.52      4.80 o
  -4   3   4      363.96      357.74      5.74 o
  -3   3   4      296.37      298.92      6.15 o
  -2   3   4      580.41      593.82      5.60 o
  -1   3   4     3454.92     3398.86     22.09 o
   0   3   4        3.86        4.50      0.85 o
   1   3   4      328.96      333.91      4.32 o
   2   3   4     1562.43     1561.56     16.44 o
   3   3   4      828.68      854.29     10.69 o
   4   3   4        0.11        0.87      2.43 o
   5   3   4     1491.63     1569.66     16.40 o
   6   3   4      133.27      139.09      5.61 o
   7   3   4       12.52       13.97      3.24 o
   8   3   4       52.00       42.10      4.72 o
   9   3   4        7.14       10.97      5.57 o
  10   3   4        0.64        0.94      5.21 o
  11   3   4        7.78       12.22      5.59 o
  12   3   4        9.63        8.77      8.47 o
 -13   4   4        3.42        3.49      7.80 o
 -12   4   4        7.15        3.52      7.07 o
 -11   4   4        7.28        0.24      4.92 o
 -10   4   4        3.55        0.93      4.77 o
  -9   4   4        0.35        3.04      4.67 o
  -8   4   4      144.81      151.44      7.24 o
  -7   4   4       38.49       35.09      2.84 o
  -6   4   4      115.64      111.15      4.06 o
  -5   4   4       68.86       60.35      3.02 o
  -4   4   4     1196.29     1173.66     12.88 o
  -3   4   4     1511.70     1616.68     12.52 o
  -2   4   4     1109.59     1091.38     11.73 o
  -1   4   4        0.57        0.50      1.88 o
   0   4   4       40.49       44.09      2.77 o
   1   4   4       88.21      106.39      3.98 o
   2   4   4       99.08      105.72      3.62 o
   3   4   4       23.59       34.58      3.29 o
   4   4   4       55.01       81.54      4.31 o
   5   4   4       26.03       26.30      3.28 o
   6   4   4       51.34       54.20      4.58 o
   7   4   4       61.92       64.76      4.71 o
   8   4   4      133.76      165.36      7.36 o
   9   4   4      149.51      146.73      8.78 o
  10   4   4       15.32       13.91      5.40 o
  11   4   4        9.77       13.56      5.70 o
  12   4   4        0.55        0.00      6.28 o
 -12   5   4        0.06        4.05      6.64 o
 -11   5   4       29.45       39.14      5.54 o
 -10   5   4       39.23       40.02      5.23 o
  -9   5   4       31.11       36.38      4.70 o
  -8   5   4      268.78      260.65      8.46 o
  -7   5   4       50.46       49.14      3.48 o
  -6   5   4      111.24      107.03      4.22 o
  -5   5   4      150.24      137.47      3.79 o
  -4   5   4      838.55      859.40      8.52 o
  -3   5   4      161.22      164.52      5.69 o
  -2   5   4       21.17       18.52      2.94 o
  -1   5   4      140.53      133.75      4.52 o
   0   5   4       23.80       26.79      1.69 o
   1   5   4     1898.88     1991.64     14.66 o
   2   5   4        0.01        0.32      2.01 o
   3   5   4       48.93       45.00      3.65 o
   4   5   4        4.63        4.96      3.21 o
   5   5   4        0.84        1.81      3.20 o
   6   5   4      106.83      111.88      5.74 o
   7   5   4       38.51       33.71      4.13 o
   8   5   4       11.45        3.60      3.85 o
   9   5   4       42.83       37.09      5.65 o
  10   5   4        4.10        0.81      5.30 o
  11   5   4        0.02        2.11      5.66 o
 -12   6   4        1.14        0.00      5.91 o
 -11   6   4        6.70        8.88      5.47 o
 -10   6   4        1.98        5.72      5.54 o
  -9   6   4       20.84       16.77      3.96 o
  -8   6   4       56.13       58.63      4.80 o
  -7   6   4       10.71       10.24      2.66 o
  -6   6   4      231.46      226.58      5.91 o
  -5   6   4       71.59       69.10      3.03 o
  -4   6   4      168.04      174.39      7.40 o
  -3   6   4       64.09       57.93      4.29 o
  -2   6   4      103.81      109.00      5.22 o
  -1   6   4       73.13       85.58      4.83 o
   0   6   4       20.27       18.57      2.14 o
   1   6   4        6.61        7.76      1.58 o
   2   6   4        9.74       13.89      2.16 o
   3   6   4       38.37       38.57      3.07 o
   4   6   4       52.33       56.85      4.07 o
   5   6   4        1.98        0.64      3.86 o
   6   6   4       60.11       55.96      4.66 o
   7   6   4       10.61        9.87      3.44 o
   8   6   4      227.48      243.07     11.66 o
   9   6   4        0.51        0.00      5.14 o
  10   6   4        1.14        0.00      5.76 o
  11   6   4        4.81        7.25      6.11 o
 -11   7   4        7.55        2.52      6.14 o
 -10   7   4        2.86        5.20      5.90 o
  -9   7   4        9.46        7.99      5.85 o
  -8   7   4       88.15      101.18      7.86 o
  -7   7   4       62.16       66.87      6.34 o
  -6   7   4        3.50        0.33      3.95 o
  -5   7   4      818.45      818.41     13.60 o
  -4   7   4      116.95      118.46      6.15 o
  -3   7   4        0.20        0.00      3.59 o
  -2   7   4      215.44      203.38      6.93 o
  -1   7   4      258.90      250.39      7.12 o
   0   7   4        0.04        0.00      3.19 o
   1   7   4      240.67      246.09      4.91 o
   2   7   4      462.53      448.85     10.59 o
   3   7   4        3.41        3.00      2.80 o
   4   7   4        3.94        6.44      2.98 o
   5   7   4       94.87       95.37      6.21 o
   6   7   4        8.32        8.36      4.32 o
   7   7   4        1.27        0.17      3.96 o
   8   7   4       42.71       63.28      7.07 o
   9   7   4       19.36       17.14      5.75 o
  10   7   4        9.40        4.85      5.57 o
  -9   8   4        3.85        2.29      6.06 o
  -8   8   4        0.20        3.91      5.67 o
  -7   8   4       16.61       12.64      5.18 o
  -6   8   4      135.38      130.85      7.40 o
  -5   8   4      186.25      193.18      8.08 o
  -4   8   4        4.01       10.59      3.87 o
  -3   8   4       11.26        7.00      4.32 o
  -2   8   4        6.00        5.10      3.64 o
  -1   8   4        7.16        1.33      3.65 o
   0   8   4     1367.09     1366.33     20.47 o
   1   8   4       80.04       86.21      5.30 o
   2   8   4        2.64        4.86      3.73 o
   3   8   4        6.55        3.89      3.98 o
   4   8   4       13.22       10.21      4.35 o
   5   8   4      100.76      107.80      6.41 o
   6   8   4      175.62      183.20     10.00 o
   7   8   4       15.15       16.99      5.05 o
   8   8   4        5.91       11.33      6.13 o
   9   8   4       10.91        6.52      6.31 o
  -8   9   4        0.34        0.00      6.03 o
  -7   9   4       30.20       29.95      5.49 o
  -6   9   4        4.26        0.00      4.40 o
  -5   9   4        3.85        5.50      4.22 o
  -4   9   4       43.28       39.00      4.58 o
  -3   9   4       60.91       53.47      5.29 o
  -2   9   4       11.93        8.03      3.88 o
  -1   9   4       22.01       25.10      4.06 o
   0   9   4       17.27       17.31      4.72 o
   1   9   4       22.86       22.52      4.78 o
   2   9   4       71.00       83.70      6.60 o
   3   9   4       46.97       38.68      5.55 o
   4   9   4       79.56       84.68      8.11 o
   5   9   4        9.18        7.84      5.64 o
   6   9   4        0.15        0.00      8.22 o
   7   9   4       33.07       48.13     10.70 o
  -6  10   4        4.72        5.31      7.73 o
  -5  10   4       11.88       14.07      5.48 o
  -4  10   4        0.84        0.42      5.39 o
  -3  10   4        7.11       12.23      5.41 o
  -2  10   4        0.66        6.82      5.26 o
  -1  10   4        0.87        0.88      5.26 o
   0  10   4        1.03        0.49      4.98 o
   1  10   4        1.99        0.00      5.16 o
   2  10   4        9.53        8.85      5.03 o
   3  10   4        1.43        0.00      5.49 o
   4  10   4        5.31        7.59      5.85 o
   5  10   4       16.91       11.60      6.32 o
  -1  11   4       12.60       16.52      6.31 o
   0  11   4        3.07        0.00      5.73 o
 -13   0   5       11.06        1.71     10.64 o
 -11   0   5        0.09        5.47      9.68 o
  -9   0   5     1093.00     1012.23     31.66 o
  -7   0   5        3.38        8.83      1.62 o
  -5   0   5      536.53      598.51     10.08 o
  -3   0   5    12610.28    12720.51     86.77 o
  -1   0   5     2228.09     2169.88     28.84 o
   1   0   5       97.06       95.54      4.43 o
   3   0   5      742.50      765.78     14.49 o
   5   0   5      210.95      199.07      9.15 o
   7   0   5      114.46      110.65      8.16 o
   9   0   5       50.51       47.87      5.39 o
  11   0   5      200.17      215.15     21.15 o
  13   0   5      100.87       85.51     16.39 o
 -14   1   5       27.67       16.61      8.65 o
 -13   1   5        4.05        1.41      7.91 o
 -12   1   5       13.28       25.93      8.19 o
 -11   1   5       45.05       36.17      8.37 o
 -10   1   5      333.36      327.80     14.47 o
  -9   1   5       56.12       53.36      7.36 o
  -8   1   5      238.00      249.01      7.67 o
  -7   1   5      125.94      117.01      6.23 o
  -6   1   5     1669.18     1657.56     17.03 o
  -5   1   5      776.01      790.53      9.02 o
  -4   1   5     3559.13     3655.38     54.12 o
  -3   1   5       43.80       47.26      2.05 o
  -2   1   5     2416.01     2318.26     15.18 o
  -1   1   5      424.86      396.30      4.45 o
   0   1   5     5230.87     4942.30     25.88 o
   1   1   5     1241.29     1155.69     11.57 o
   2   1   5        0.24        0.43      1.57 o
   3   1   5        6.05        3.80      2.06 o
   4   1   5      467.52      542.26      9.47 o
   5   1   5       11.99       18.24      2.91 o
   6   1   5       65.86       59.61      4.05 o
   7   1   5       71.02       66.37      4.31 o
   8   1   5        1.92        0.00      2.98 o
   9   1   5        6.07        4.25      3.25 o
  10   1   5      238.21      236.68     11.70 o
  11   1   5        3.78        4.97      5.59 o
  12   1   5        6.14        7.41      8.12 o
  13   1   5        4.45        1.85      8.63 o
 -13   2   5       11.17       15.33      8.26 o
 -12   2   5       53.93       69.43      9.19 o
 -11   2   5       14.94       15.41      7.61 o
 -10   2   5      118.21      132.93      7.43 o
  -9   2   5       36.85       34.59      4.70 o
  -8   2   5      230.56      233.58      8.30 o
  -7   2   5       52.69       58.49      4.53 o
  -6   2   5      312.85      314.12      8.27 o
  -5   2   5      510.80      541.60      6.46 o
  -4   2   5        0.08        0.00      1.06 o
  -3   2   5      115.77      132.28      2.81 o
  -2   2   5       76.05       83.86      1.85 o
  -1   2   5      108.87      107.47      1.90 o
   0   2   5      343.76      353.25      4.01 o
   1   2   5       64.96       58.45      2.45 o
   2   2   5      977.32      993.62     11.42 o
   3   2   5      189.05      191.97      5.30 o
   4   2   5      781.31      774.07     14.11 o
   5   2   5        2.30        5.66      2.56 o
   6   2   5       16.17       11.57      2.81 o
   7   2   5      112.29      113.07      5.35 o
   8   2   5        5.93        6.03      3.45 o
   9   2   5       73.68       73.79      5.64 o
  10   2   5       15.91       10.27      5.37 o
  11   2   5        3.36        1.46      5.56 o
  12   2   5       35.87       39.76      9.65 o
  13   2   5       36.24       29.74      8.99 o
 -13   3   5        0.67        0.00      7.75 o
 -12   3   5        6.64       13.50      7.34 o
 -11   3   5        3.02        2.65      4.81 o
 -10   3   5      118.43      116.48      7.54 o
  -9   3   5      123.72      130.61      7.87 o
  -8   3   5      416.03      430.51     12.04 o
  -7   3   5        1.04        1.27      3.47 o
  -6   3   5      124.72      129.95      3.43 o
  -5   3   5       95.52      107.43      3.68 o
  -4   3   5      232.47      259.85      6.10 o
  -3   3   5       15.29       14.46      1.23 o
  -2   3   5      173.27      180.95      2.96 o
  -1   3   5     5783.44     5879.69     29.10 o
   0   3   5      188.26      174.46      3.25 o
   1   3   5     1118.12     1214.77      9.83 o
   2   3   5      178.35      154.85      5.99 o
   3   3   5      353.93      347.88      8.48 o
   4   3   5      770.06      709.48     11.49 o
   5   3   5      327.27      346.30      8.27 o
   6   3   5       42.56       47.34      4.01 o
   7   3   5      120.46      109.32      5.62 o
   8   3   5      118.93      118.71      6.13 o
   9   3   5       19.30       18.13      3.86 o
  10   3   5       91.84       82.12      7.69 o
  11   3   5        1.04        0.83      5.79 o
  12   3   5       14.16       16.80      8.30 o
 -13   4   5        5.97        6.80      7.96 o
 -12   4   5        6.61        0.42      6.71 o
 -11   4   5       45.56       42.19      5.73 o
 -10   4   5       28.78       31.92      5.47 o
  -9   4   5       59.14       42.69      6.10 o
  -8   4   5       36.21       31.18      4.47 o
  -7   4   5      512.99      502.95      8.06 o
  -6   4   5        0.52        1.34      1.99 o
  -5   4   5      651.90      626.61      8.46 o
  -4   4   5      149.12      156.61      3.98 o
  -3   4   5      167.44      161.96      3.67 o
  -2   4   5      317.29      279.68      6.23 o
  -1   4   5      357.92      341.24      7.88 o
   0   4   5     1680.70     1702.25     16.75 o
   1   4   5      434.46      414.78      5.50 o
   2   4   5     1823.03     1866.71     16.77 o
   3   4   5     1128.39     1202.70     17.97 o
   4   4   5       50.35       42.22      3.78 o
   5   4   5      157.44      153.48      6.02 o
   6   4   5      121.04      112.97      5.69 o
   7   4   5       74.40       71.74      5.02 o
   8   4   5        0.76        0.45      3.65 o
   9   4   5        0.31        0.00      5.90 o
  10   4   5        0.55        0.00      5.43 o
  11   4   5       19.51       13.32      5.91 o
  12   4   5        0.39        5.24      6.35 o
 -12   5   5        0.32        0.33      6.34 o
 -11   5   5        0.15        0.79      4.66 o
 -10   5   5        5.82        4.66      3.93 o
  -9   5   5        0.10        0.00      3.90 o
  -8   5   5        0.00        0.29      3.60 o
  -7   5   5      347.73      343.31      7.67 o
  -6   5   5       83.04       81.24      3.70 o
  -5   5   5       55.87       55.50      2.52 o
  -4   5   5      154.99      155.74      5.96 o
  -3   5   5       45.53       48.25      3.68 o
  -2   5   5      440.81      468.86      8.86 o
  -1   5   5      757.61      763.52     13.08 o
   0   5   5      635.49      602.26      6.38 o
   1   5   5       59.07       52.69      2.72 o
   2   5   5      114.01      109.23      4.57 o
   3   5   5       18.30       19.87      2.73 o
   4   5   5      216.42      215.51      7.76 o
   5   5   5       20.17       23.71      3.75 o
   6   5   5      220.73      230.07      7.78 o
   7   5   5       27.93       18.77      4.12 o
   8   5   5       12.68       15.50      3.99 o
   9   5   5       25.66       23.22      6.23 o
  10   5   5        2.16        0.00      6.11 o
  11   5   5       19.02       27.08      6.26 o
 -11   6   5        2.27        1.05      5.87 o
 -10   6   5        7.25        7.06      5.61 o
  -9   6   5       38.35       37.48      6.17 o
  -8   6   5      155.33      166.81      7.74 o
  -7   6   5        5.49        3.58      2.54 o
  -6   6   5      166.67      168.60      4.98 o
  -5   6   5        5.92        6.57      1.53 o
  -4   6   5       62.49       67.10      4.61 o
  -3   6   5       27.12       29.32      3.62 o
  -2   6   5        9.62        5.52      3.01 o
  -1   6   5       83.31       86.42      4.29 o
   0   6   5       66.10       62.08      2.43 o
   1   6   5       34.83       27.25      2.03 o
   2   6   5      223.76      236.13      5.83 o
   3   6   5       35.17       31.38      3.41 o
   4   6   5      313.98      352.06     11.10 o
   5   6   5      219.09      210.05      7.49 o
   6   6   5      135.28      148.54      6.86 o
   7   6   5        7.90        6.35      3.89 o
   8   6   5       24.43       24.75      5.57 o
   9   6   5        0.37        2.74      6.07 o
  10   6   5       20.53       13.01      5.93 o
  11   6   5        7.83        1.88      6.45 o
 -11   7   5        1.38        9.61      6.37 o
 -10   7   5        5.02        0.00      5.91 o
  -9   7   5       24.64       20.80      5.81 o
  -8   7   5       65.47       71.33      6.96 o
  -7   7   5      150.40      138.76      7.95 o
  -6   7   5      384.43      378.48     10.19 o
  -5   7   5       33.17       43.00      4.54 o
  -4   7   5      198.01      212.52      7.68 o
  -3   7   5        0.03        0.00      3.63 o
  -2   7   5       36.00       29.54      3.92 o
  -1   7   5     1227.28     1256.20     15.44 o
   0   7   5        0.49        0.00      3.45 o
   1   7   5      184.00      193.09      6.55 o
   2   7   5      521.92      521.43      8.71 o
   3   7   5       72.06       64.86      4.07 o
   4   7   5        1.19        0.00      3.09 o
   5   7   5      276.87      278.70      9.88 o
   6   7   5       15.47       19.71      4.17 o
   7   7   5      182.11      181.19      8.99 o
   8   7   5       15.57       21.43      6.35 o
   9   7   5        9.39        7.49      6.09 o
  10   7   5        4.36        2.47      6.27 o
  -9   8   5        0.86        4.52      5.62 o
  -8   8   5       35.67       28.55      6.83 o
  -7   8   5       30.19       29.35      5.34 o
  -6   8   5        0.01        0.62      4.25 o
  -5   8   5        7.86        8.98      4.05 o
  -4   8   5      128.25      132.57      6.92 o
  -3   8   5       12.75        8.24      4.16 o
  -2   8   5       39.03       36.37      4.50 o
  -1   8   5        9.57        8.47      3.55 o
   0   8   5       53.35       54.67      4.90 o
   1   8   5      367.65      355.43     12.15 o
   2   8   5       20.20        9.18      3.93 o
   3   8   5       40.88       39.88      4.77 o
   4   8   5      127.25      121.05      8.62 o
   5   8   5       28.67       27.49      7.88 o
   6   8   5        0.05        0.80      4.51 o
   7   8   5       30.90       25.84      4.86 o
   8   8   5       43.60       30.64      6.42 o
  -8   9   5       45.16       53.12      7.14 o
  -7   9   5       16.48       17.60      5.41 o
  -6   9   5        0.16        0.20      4.90 o
  -5   9   5       66.89       60.06      5.29 o
  -4   9   5       97.04       94.85      5.95 o
  -3   9   5        1.35        1.39      4.08 o
  -2   9   5        2.59        0.39      4.12 o
  -1   9   5        0.21        0.00      3.55 o
   0   9   5        1.47        2.18      4.38 o
   1   9   5        7.92       10.60      4.41 o
   2   9   5        1.52        1.12      4.66 o
   3   9   5        6.72        9.78      4.72 o
   4   9   5       21.67       19.04      5.57 o
   5   9   5       10.84       13.20      7.19 o
   6   9   5        2.70        4.13      9.05 o
   7   9   5       61.69       68.12     10.33 o
  -6  10   5        1.88        4.32      6.02 o
  -5  10   5        1.24        1.60      5.75 o
  -4  10   5        8.47        3.07      5.38 o
  -3  10   5        0.09        0.45      5.26 o
  -2  10   5       45.12       44.90      5.92 o
  -1  10   5       10.31       11.28      5.25 o
   0  10   5       64.05       68.95      7.04 o
   1  10   5        1.74        3.56      5.10 o
   2  10   5       15.74       18.25      5.22 o
   3  10   5        8.87       17.81      5.53 o
   4  10   5        2.33        4.68      5.69 o
   5  10   5        5.89        9.39      8.37 o
 -14   0   6        3.39        0.00     11.34 o
 -12   0   6       11.40        0.94     10.21 o
 -10   0   6      158.46      137.98     25.41 o
  -8   0   6       31.57       32.97      3.20 o
  -6   0   6      140.91      163.69      6.15 o
  -4   0   6       52.36       59.82      4.97 o
  -2   0   6      321.15      346.42      6.64 o
   0   0   6      200.23      200.86      4.28 o
   2   0   6      116.91      109.33      5.78 o
   4   0   6     4285.18     4345.41     44.78 o
   6   0   6      452.03      408.99     15.63 o
   8   0   6       45.26       39.19      6.58 o
  10   0   6        5.20       13.05      4.60 o
  12   0   6       33.88       52.12     26.99 o
 -14   1   6        4.51       11.08      8.52 o
 -13   1   6       35.69       45.19      9.31 o
 -12   1   6        3.65        6.50      7.48 o
 -11   1   6       86.27       92.75      9.62 o
 -10   1   6      243.38      218.85     12.04 o
  -9   1   6       39.06       40.35      7.09 o
  -8   1   6       12.40        8.44      4.94 o
  -7   1   6      775.96      721.05     23.04 o
  -6   1   6       14.72       11.17      1.43 o
  -5   1   6       82.92       72.64      3.63 o
  -4   1   6     3598.54     3753.61     26.12 o
  -3   1   6      235.86      256.29      4.00 o
  -2   1   6      665.37      649.46     10.37 o
  -1   1   6     2112.76     2105.29     10.90 o
   0   1   6      312.20      265.96      4.57 o
   1   1   6      495.97      422.14      7.58 o
   2   1   6      162.55      170.24      4.67 o
   3   1   6      195.45      182.78      5.24 o
   4   1   6       23.93       19.72      2.88 o
   5   1   6       22.35       22.76      3.26 o
   6   1   6      126.28      127.57      5.97 o
   7   1   6       17.42       18.38      3.82 o
   8   1   6       56.78       48.16      4.35 o
   9   1   6       28.65       27.30      4.14 o
  10   1   6        8.20        5.77      4.37 o
  11   1   6        6.04        7.20      5.73 o
  12   1   6        4.76       12.09      8.08 o
 -13   2   6       10.14       18.44      7.57 o
 -12   2   6       72.02       95.45     10.14 o
 -11   2   6       68.52       71.14      8.50 o
 -10   2   6       99.16       94.33      9.59 o
  -9   2   6      116.32      119.62      6.71 o
  -8   2   6        0.62        0.00      3.28 o
  -7   2   6       12.73       10.87      3.13 o
  -6   2   6      149.90      151.19      4.46 o
  -5   2   6        1.17        0.00      1.17 o
  -4   2   6       19.03       21.49      1.77 o
  -3   2   6       42.04       40.76      2.01 o
  -2   2   6        1.08        2.11      0.84 o
  -1   2   6       11.21       12.94      1.11 o
   0   2   6        1.60        0.86      0.82 o
   1   2   6     1734.16     1706.70     20.78 o
   2   2   6       11.14        6.80      2.12 o
   3   2   6       83.74       85.59      3.94 o
   4   2   6      139.16      165.87      5.82 o
   5   2   6      117.53      116.63      5.23 o
   6   2   6       14.59       15.38      3.06 o
   7   2   6      122.06      123.93      5.79 o
   8   2   6      191.06      186.80      7.12 o
   9   2   6      226.30      188.55     10.66 o
  10   2   6        0.14        0.70      5.42 o
  11   2   6       19.36       17.78      5.91 o
  12   2   6        6.63        6.86      8.72 o
 -13   3   6        0.37        3.89      7.89 o
 -12   3   6       39.27       39.81      7.50 o
 -11   3   6       45.74       40.35      7.29 o
 -10   3   6        0.97        0.27      4.42 o
  -9   3   6      125.13      126.61      7.25 o
  -8   3   6       38.27       38.05      4.68 o
  -7   3   6      327.54      322.59     10.85 o
  -6   3   6       46.85       48.57      2.42 o
  -5   3   6        6.97        7.92      1.79 o
  -4   3   6       46.01       57.69      2.85 o
  -3   3   6      120.94      124.94      2.54 o
  -2   3   6       18.82       16.61      1.34 o
  -1   3   6      534.90      567.00      6.54 o
   0   3   6       48.44       51.56      1.93 o
   1   3   6     1702.78     1767.75     13.15 o
   2   3   6     2286.49     2311.23     17.89 o
   3   3   6       20.31       27.00      2.80 o
   4   3   6       38.82       41.71      3.08 o
   5   3   6        0.06        0.00      2.80 o
   6   3   6      162.32      155.51      6.74 o
   7   3   6      179.69      176.94      7.09 o
   8   3   6      176.85      188.97      8.38 o
   9   3   6       34.75       39.47      4.94 o
  10   3   6        5.73        7.94      5.44 o
  11   3   6        0.02        0.43      5.78 o
  12   3   6       24.66       21.33      8.07 o
 -13   4   6        3.76        0.00      7.34 o
 -12   4   6        8.65       11.17      6.56 o
 -11   4   6       43.60       34.99      5.57 o
 -10   4   6       27.55       26.00      5.07 o
  -9   4   6       17.78       25.31      4.92 o
  -8   4   6       99.96       89.55      5.24 o
  -7   4   6        0.51        0.01      2.16 o
  -6   4   6      247.75      242.42      5.74 o
  -5   4   6      546.44      568.08      8.00 o
  -4   4   6       68.13       61.36      2.38 o
  -3   4   6        9.78        8.80      1.39 o
  -2   4   6        8.34       10.60      1.64 o
  -1   4   6      906.75      837.99     25.58 o
   0   4   6     1414.68     1425.04     10.38 o
   1   4   6       13.13        8.24      1.60 o
   2   4   6       78.86       80.50      3.73 o
   3   4   6      281.11      297.05      8.46 o
   4   4   6        4.65        5.50      3.20 o
   5   4   6      149.98      144.02      6.15 o
   6   4   6       86.12       96.52      5.50 o
   7   4   6      132.11      140.95      6.73 o
   8   4   6        4.08        6.15      3.84 o
   9   4   6       17.68       19.04      5.66 o
  10   4   6       15.59       15.62      5.60 o
  11   4   6       14.55       20.01      6.17 o
  12   4   6        0.04        0.00      6.27 o
 -12   5   6       26.21       18.43      6.92 o
 -11   5   6      115.11      132.48      7.34 o
 -10   5   6       30.72       28.84      4.44 o
  -9   5   6      237.22      240.29      9.16 o
  -8   5   6       10.61       12.27      3.58 o
  -7   5   6       47.70       50.29      3.58 o
  -6   5   6       43.65       45.31      2.97 o
  -5   5   6      160.61      167.57      4.45 o
  -4   5   6      155.22      161.16      4.80 o
  -3   5   6      305.38      298.11      7.93 o
  -2   5   6      629.41      642.52     10.33 o
  -1   5   6      625.01      664.86     12.18 o
   0   5   6      201.61      202.10      4.45 o
   1   5   6      141.54      145.44      4.43 o
   2   5   6      130.33      141.20      4.95 o
   3   5   6       59.94       60.19      4.29 o
   4   5   6      178.07      177.33      6.63 o
   5   5   6      116.32      111.70      6.30 o
   6   5   6      144.39      161.74      7.59 o
   7   5   6       11.67       12.67      4.01 o
   8   5   6        0.33        0.00      3.97 o
   9   5   6       18.35       19.79      6.37 o
  10   5   6        0.34        1.78      5.77 o
  11   5   6        0.37        0.00      6.15 o
 -11   6   6        0.60        0.00      5.51 o
 -10   6   6       19.55       17.67      7.28 o
  -9   6   6       92.97      105.11      7.97 o
  -8   6   6       10.45        9.22      5.09 o
  -7   6   6      341.29      361.84     11.33 o
  -6   6   6        7.73        6.22      3.59 o
  -5   6   6       23.59       24.33      3.70 o
  -4   6   6      112.24      109.21      5.40 o
  -3   6   6       57.70       93.55      5.12 o
  -2   6   6      271.87      258.98      8.37 o
  -1   6   6      218.89      215.71      6.31 o
   0   6   6      317.77      322.20      6.69 o
   1   6   6       34.33       37.10      2.25 o
   2   6   6        3.05        3.70      2.29 o
   3   6   6      102.07       95.68      5.26 o
   4   6   6       12.80       13.30      3.90 o
   5   6   6        2.88        0.00      3.64 o
   6   6   6      322.14      320.22      9.68 o
   7   6   6       38.68       36.16      5.48 o
   8   6   6        5.06        8.84      4.51 o
   9   6   6        6.22       14.96      6.14 o
  10   6   6       12.01        3.61      5.92 o
 -10   7   6        1.39        0.00      5.74 o
  -9   7   6       84.52      100.71      8.35 o
  -8   7   6       81.73       83.25      7.79 o
  -7   7   6       69.08       57.93      6.03 o
  -6   7   6       18.01       11.02      4.08 o
  -5   7   6      254.68      270.30      8.81 o
  -4   7   6        0.15        0.00      3.85 o
  -3   7   6        1.55        1.78      3.68 o
  -2   7   6      225.65      228.13      7.49 o
  -1   7   6      357.53      356.84      8.48 o
   0   7   6       52.56       50.86      4.25 o
   1   7   6       50.73       51.48      4.27 o
   2   7   6       31.71       34.83      3.44 o
   3   7   6       74.39       76.30      4.50 o
   4   7   6       18.47       21.13      3.80 o
   5   7   6       11.17       14.24      4.02 o
   6   7   6       16.52       14.40      4.17 o
   7   7   6        3.83        3.74      4.27 o
   8   7   6        2.36        0.98      5.39 o
   9   7   6        2.22        0.68      6.52 o
  -9   8   6       18.43       23.31      5.80 o
  -8   8   6        3.33        3.43      5.88 o
  -7   8   6        2.93        2.47      5.08 o
  -6   8   6        4.97        5.27      4.14 o
  -5   8   6      102.66      109.61      6.76 o
  -4   8   6       25.08       28.39      4.76 o
  -3   8   6       34.85       38.74      4.55 o
  -2   8   6       23.22       12.47      4.02 o
  -1   8   6      137.03      131.59      6.04 o
   0   8   6       94.07       80.49      5.27 o
   1   8   6       35.45       24.02      4.01 o
   2   8   6       89.31       76.39      5.39 o
   3   8   6        0.75        0.00      4.56 o
   4   8   6      206.24      211.63     10.99 o
   5   8   6        6.39        4.52      8.37 o
   6   8   6       40.75       36.92      6.98 o
   7   8   6       42.00       49.92      6.75 o
   8   8   6        0.16        0.89      6.41 o
  -8   9   6       53.96       61.04      6.62 o
  -7   9   6       19.17       17.11      5.34 o
  -6   9   6       20.17       19.32      5.33 o
  -5   9   6        1.76        3.66      4.28 o
  -4   9   6       21.89       22.32      5.04 o
  -3   9   6       22.80       28.34      4.67 o
  -2   9   6       26.75       22.03      4.65 o
  -1   9   6        0.15        0.00      4.33 o
   0   9   6       40.18       27.06      4.24 o
   1   9   6       32.40       30.85      5.11 o
   2   9   6        1.94        2.37      4.78 o
   3   9   6       36.40       33.65      5.76 o
   4   9   6        5.11        4.82      7.84 o
   5   9   6        0.86        4.40      8.50 o
   6   9   6        4.11        4.79      7.07 o
  -5  10   6        0.03        3.37      4.91 o
  -4  10   6        4.92        8.61      5.10 o
  -3  10   6        7.82        9.06      5.28 o
  -2  10   6        8.15        2.18      5.46 o
  -1  10   6       20.95       18.34      5.49 o
   0  10   6        2.43        1.68      5.00 o
   1  10   6       31.44       31.11      5.47 o
   2  10   6        0.94        5.95      5.44 o
   3  10   6       31.90       30.03      6.05 o
   4  10   6        0.06        0.00      6.03 o
 -13   0   7       39.03       52.80     13.77 o
 -11   0   7      291.34      284.58     20.00 o
  -9   0   7       29.30       35.15      4.81 o
  -7   0   7      214.05      235.79     11.44 o
  -5   0   7     1804.99     1958.37     24.59 o
  -3   0   7       71.44       63.18      4.54 o
  -1   0   7        0.15        2.30      1.09 o
   1   0   7     1301.15     1253.33     16.10 o
   3   0   7       61.89       89.99      9.46 o
   5   0   7        0.13        0.21      4.29 o
   7   0   7      622.36      630.24     18.89 o
   9   0   7       16.01       16.11      6.03 o
  11   0   7       15.18       18.69     13.04 o
 -14   1   7       39.22       28.73      8.79 o
 -13   1   7       39.42       53.38      8.98 o
 -12   1   7        8.20        4.16      6.84 o
 -11   1   7       19.16       10.69      6.57 o
 -10   1   7       18.75       16.49      3.49 o
  -9   1   7        4.31        3.45      2.99 o
  -8   1   7       88.41       96.81      5.26 o
  -7   1   7       30.94       34.11      2.45 o
  -6   1   7       89.07       96.76      3.94 o
  -5   1   7     1038.14     1142.27     16.10 o
  -4   1   7       12.55        8.79      1.63 o
  -3   1   7      758.47      821.94     13.96 o
  -2   1   7      826.82      843.07     11.74 o
  -1   1   7       58.86       47.34      2.00 o
   0   1   7      222.44      236.59      4.57 o
   1   1   7       44.85       45.05      3.11 o
   2   1   7     1482.61     1527.54     15.42 o
   3   1   7      987.48     1025.53     12.42 o
   4   1   7      722.96      709.13     11.95 o
   5   1   7       61.68       78.06      4.78 o
   6   1   7      404.78      426.32     10.56 o
   7   1   7       85.50       81.37      5.72 o
   8   1   7        4.67        5.74      4.03 o
   9   1   7       59.52       49.57      4.71 o
  10   1   7       59.39       41.65      4.65 o
  11   1   7        0.03        6.55      5.75 o
  12   1   7        0.30        0.00      9.19 o
 -13   2   7       25.27       27.73      7.51 o
 -12   2   7        4.09        2.75      7.37 o
 -11   2   7       31.27       21.77      6.95 o
 -10   2   7        7.50        1.06      6.47 o
  -9   2   7        8.73        6.65      5.36 o
  -8   2   7       54.71       44.83      4.43 o
  -7   2   7       14.05       10.75      2.07 o
  -6   2   7      149.26      133.38      3.69 o
  -5   2   7      109.09       99.60      4.77 o
  -4   2   7      835.54      861.63      9.74 o
  -3   2   7        1.02        1.85      1.20 o
  -2   2   7        2.18        1.87      0.91 o
  -1   2   7        0.55        3.36      1.38 o
   0   2   7      291.82      305.53      6.32 o
   1   2   7      753.17      780.40      9.82 o
   2   2   7      676.95      686.80     10.58 o
   3   2   7        0.13        0.49      2.64 o
   4   2   7        0.03        0.00      2.63 o
   5   2   7       69.24       73.19      4.51 o
   6   2   7       21.02       22.34      3.17 o
   7   2   7       91.02       98.47      5.50 o
   8   2   7       51.66       44.46      4.46 o
   9   2   7        0.73        1.87      3.86 o
  10   2   7        0.26        1.38      5.36 o
  11   2   7       10.20        6.04      6.24 o
  12   2   7        0.39        9.78      8.98 o
 -13   3   7        4.85        4.50      7.04 o
 -12   3   7       50.83       42.97      8.10 o
 -11   3   7       10.03       12.91      6.44 o
 -10   3   7       24.21       31.45      4.95 o
  -9   3   7        1.50        0.00      4.12 o
  -8   3   7      148.54      157.79      8.33 o
  -7   3   7       15.63       15.24      2.38 o
  -6   3   7       32.47       31.01      2.66 o
  -5   3   7      405.56      432.44      7.05 o
  -4   3   7      297.98      308.81      5.05 o
  -3   3   7      336.63      376.82      5.12 o
  -2   3   7        0.64        0.16      1.14 o
  -1   3   7     1533.96     1511.74     13.78 o
   0   3   7      278.72      288.41      4.62 o
   1   3   7        6.70        8.05      2.19 o
   2   3   7     2080.67     2097.29     18.05 o
   3   3   7      137.29      126.12      5.05 o
   4   3   7       20.87       15.00      2.59 o
   5   3   7      359.57      335.39      7.75 o
   6   3   7        6.95        9.53      3.22 o
   7   3   7        1.97        1.24      3.43 o
   8   3   7      121.77      128.27      6.91 o
   9   3   7       93.59       96.98      6.37 o
  10   3   7        1.02        3.62      5.38 o
  11   3   7        3.37        2.50      5.96 o
  12   3   7       13.80       11.05      8.57 o
 -13   4   7       21.51       12.23      7.46 o
 -12   4   7       11.69       12.86      6.59 o
 -11   4   7       50.79       56.38      6.16 o
 -10   4   7       20.13       17.56      4.40 o
  -9   4   7      191.27      186.08     11.25 o
  -8   4   7       19.48       15.14      3.49 o
  -7   4   7      261.96      230.01      5.92 o
  -6   4   7        1.05        0.27      2.03 o
  -5   4   7       69.76       71.45      3.73 o
  -4   4   7        0.73        0.94      1.12 o
  -3   4   7       16.27       16.23      1.45 o
  -2   4   7       39.56       40.28      1.67 o
  -1   4   7       57.41       55.28      1.95 o
   0   4   7      186.60      197.00      4.09 o
   1   4   7      119.43      113.49      3.73 o
   2   4   7       30.84       29.64      2.60 o
   3   4   7     2241.81     2139.79     25.02 o
   4   4   7      123.43      118.29      6.32 o
   5   4   7      224.06      213.85      8.01 o
   6   4   7      248.15      240.70      8.31 o
   7   4   7       17.08       18.06      4.15 o
   8   4   7       57.89       49.30      4.99 o
   9   4   7        0.91        2.78      5.75 o
  10   4   7       16.36       17.27      6.22 o
  11   4   7       76.46      112.32     10.89 o
 -12   5   7        0.80        0.00      7.64 o
 -11   5   7        0.29        0.80      4.27 o
 -10   5   7        4.54        0.08      3.91 o
  -9   5   7        1.78        2.02      3.55 o
  -8   5   7      114.88      109.07      5.71 o
  -7   5   7      127.52      128.09      4.92 o
  -6   5   7      117.73      119.96      4.33 o
  -5   5   7        0.35        0.44      1.24 o
  -4   5   7       88.20       77.67      2.89 o
  -3   5   7       36.32       32.04      2.26 o
  -2   5   7      191.95      211.52      5.12 o
  -1   5   7      374.41      400.41      6.64 o
   0   5   7      497.99      485.63      8.82 o
   1   5   7       58.26       60.12      3.35 o
   2   5   7       22.95       31.18      3.31 o
   3   5   7      162.43      163.47      6.28 o
   4   5   7       21.05       25.21      3.78 o
   5   5   7      213.19      212.63      8.41 o
   6   5   7      331.33      330.29     10.51 o
   7   5   7       14.57        9.33      4.13 o
   8   5   7        0.03        0.00      4.18 o
   9   5   7        2.43        0.00      5.46 o
  10   5   7        2.87        4.73      6.68 o
  11   5   7        0.03        0.00      6.57 o
 -11   6   7       14.82       12.27      5.62 o
 -10   6   7       16.64       15.99      5.79 o
  -9   6   7      417.47      464.40     18.72 o
  -8   6   7       57.55       60.33      6.41 o
  -7   6   7       13.22       13.70      4.51 o
  -6   6   7       75.24       79.51      5.45 o
  -5   6   7        0.35        2.44      3.14 o
  -4   6   7       45.53       44.58      4.11 o
  -3   6   7       90.08       83.67      4.86 o
  -2   6   7       18.06       12.59      3.03 o
  -1   6   7      215.26      208.49      6.90 o
   0   6   7        0.16        0.00      1.15 o
   1   6   7       37.27       37.63      2.91 o
   2   6   7      149.24      145.87      5.75 o
   3   6   7      275.18      317.99      8.76 o
   4   6   7      215.58      225.83      9.39 o
   5   6   7        8.27        7.68      4.15 o
   6   6   7       73.36       73.17      5.74 o
   7   6   7       38.98       45.62      5.57 o
   8   6   7        0.65        0.00      4.66 o
   9   6   7       14.43       12.09      6.82 o
  10   6   7       10.61       13.41      7.07 o
 -10   7   7      106.56      131.28      9.29 o
  -9   7   7        1.50        1.63      5.46 o
  -8   7   7       91.18       83.62      7.52 o
  -7   7   7        1.74        5.78      4.70 o
  -6   7   7       17.48       18.46      4.35 o
  -5   7   7        7.07        5.42      3.93 o
  -4   7   7       64.76       65.75      5.08 o
  -3   7   7        0.11        0.00      3.66 o
  -2   7   7       70.83       71.44      4.92 o
  -1   7   7      462.07      450.54      9.43 o
   0   7   7       69.69       76.01      4.77 o
   1   7   7        1.58        0.00      3.37 o
   2   7   7       80.55       72.14      6.85 o
   3   7   7        2.17        3.00      3.09 o
   4   7   7       35.00       40.81      5.10 o
   5   7   7      319.51      320.77     12.33 o
   6   7   7      127.76      142.21      7.41 o
   7   7   7        1.34        3.26      4.45 o
   8   7   7        1.55        0.90      5.49 o
   9   7   7        1.10        1.00      6.62 o
  -9   8   7        0.99        3.82      5.77 o
  -8   8   7       43.21       50.73      6.69 o
  -7   8   7        3.47        2.99      5.00 o
  -6   8   7        0.04        0.00      4.31 o
  -5   8   7       28.20       26.58      4.72 o
  -4   8   7       25.73       23.79      4.70 o
  -3   8   7      132.34      132.08      6.64 o
  -2   8   7        0.99        2.81      3.89 o
  -1   8   7        0.60        1.24      3.96 o
   0   8   7        0.00        0.00      3.68 o
   1   8   7       15.41       18.60      3.93 o
   2   8   7        0.79        0.37      3.80 o
   3   8   7        0.98        7.64      5.76 o
   4   8   7        0.55        0.00      6.61 o
   5   8   7        1.92        0.00      5.75 o
   6   8   7        2.64        4.48      6.16 o
   7   8   7        0.53        6.32      6.26 o
   8   8   7        2.11        0.00      8.43 o
  -7   9   7        4.87        7.89      5.27 o
  -6   9   7       21.22       28.90      5.59 o
  -5   9   7       47.21       46.31      5.01 o
  -4   9   7       99.38      101.44      6.49 o
  -3   9   7        1.07        0.76      4.34 o
  -2   9   7       41.35       34.67      5.01 o
  -1   9   7       21.13       23.04      4.77 o
   0   9   7       11.04        6.03      3.93 o
   1   9   7      255.43      248.47      9.34 o
   2   9   7        5.64        9.15      5.04 o
   3   9   7        0.67        0.88      5.18 o
   4   9   7        0.24        1.36      7.53 o
   5   9   7       15.30       23.38      7.31 o
   6   9   7       34.27       50.64     10.53 o
  -5  10   7       13.00       13.72      4.69 o
  -4  10   7        0.50        1.77      4.48 o
  -3  10   7        4.66        3.25      5.51 o
  -2  10   7       38.11       40.30      6.10 o
  -1  10   7       26.08       17.75      5.84 o
   0  10   7       68.93       86.80      6.79 o
   1  10   7        0.44        0.29      5.52 o
   2  10   7        0.22        0.00      5.49 o
   3  10   7        2.96        6.05      5.80 o
   4  10   7       10.97       10.48      7.08 o
 -12   0   8        1.23        1.87     10.25 o
 -10   0   8      153.54      150.22     23.56 o
  -8   0   8        0.52       10.37      2.80 o
  -6   0   8       67.40       93.78      6.14 o
  -4   0   8     1596.56     1750.76     23.17 o
  -2   0   8        4.68        4.96      1.57 o
   0   0   8    17676.63    17361.74     87.34 o
   2   0   8       88.04       81.90      7.23 o
   4   0   8        6.28        3.71      3.98 o
   6   0   8       97.97      107.38      8.80 o
   8   0   8        7.27       25.64      7.58 o
  10   0   8       10.44        7.04      6.33 o
  12   0   8        8.37       12.52     13.20 o
 -13   1   8       51.94       39.01      8.20 o
 -12   1   8       52.23       44.63      8.05 o
 -11   1   8        8.91        3.30      6.94 o
 -10   1   8      155.57      158.87     15.61 o
  -9   1   8       55.89       49.44      4.33 o
  -8   1   8        8.10        8.70      2.38 o
  -7   1   8        2.22        1.04      1.87 o
  -6   1   8      293.96      318.79      7.00 o
  -5   1   8     1161.39     1191.43     20.48 o
  -4   1   8       30.27       28.20      2.41 o
  -3   1   8     1506.74     1515.76     12.14 o
  -2   1   8      348.96      323.39      6.95 o
  -1   1   8       14.71       11.52      1.31 o
   0   1   8      198.67      181.16      4.84 o
   1   1   8      450.18      505.15      9.33 o
   2   1   8       42.37       57.29      4.33 o
   3   1   8     1167.56     1265.27     14.39 o
   4   1   8       19.00       19.90      3.04 o
   5   1   8       16.18       15.43      3.59 o
   6   1   8        3.21        3.78      3.71 o
   7   1   8      406.86      418.10     11.54 o
   8   1   8       35.09       32.76      4.80 o
   9   1   8       60.93       51.37      4.99 o
  10   1   8       34.16       38.12      4.62 o
  11   1   8       48.31       40.75      6.72 o
  12   1   8       16.16       16.96      8.33 o
 -13   2   8        0.81        3.34      7.96 o
 -12   2   8       68.21       84.90      9.74 o
 -11   2   8       17.88       21.51      6.90 o
 -10   2   8       22.92       22.00      6.05 o
  -9   2   8      164.02      172.01      9.90 o
  -8   2   8       20.14       21.44      4.88 o
  -7   2   8        3.61        3.66      1.91 o
  -6   2   8       65.08       69.40      4.25 o
  -5   2   8      256.32      254.02      6.00 o
  -4   2   8      201.69      213.12      5.04 o
  -3   2   8     1371.26     1425.74     10.25 o
  -2   2   8      128.52      131.83      2.61 o
  -1   2   8     1209.63     1323.02     14.50 o
   0   2   8      149.31      145.32      4.82 o
   1   2   8       15.16       19.10      2.05 o
   2   2   8      297.97      326.16      8.22 o
   3   2   8       46.09       51.06      3.82 o
   4   2   8      231.37      242.01      7.20 o
   5   2   8       88.79       98.07      5.63 o
   6   2   8        6.01        7.18      3.72 o
   7   2   8      163.42      170.32      6.54 o
   8   2   8       40.84       39.78      4.53 o
   9   2   8      101.99       93.32      6.31 o
  10   2   8       16.19       19.61      5.81 o
  11   2   8       42.85       55.51      7.51 o
  12   2   8        7.18       22.64      8.91 o
 -13   3   8       17.67       21.56      7.64 o
 -12   3   8       37.45       37.71      8.04 o
 -11   3   8       14.44       16.51      6.16 o
 -10   3   8      111.07       96.50      6.74 o
  -9   3   8       26.28       25.62      4.47 o
  -8   3   8      433.27      417.04     18.70 o
  -7   3   8      257.07      260.36      6.44 o
  -6   3   8      311.90      314.01      7.26 o
  -5   3   8        7.68        6.27      1.49 o
  -4   3   8      343.89      343.04      5.36 o
  -3   3   8      410.91      424.80      7.65 o
  -2   3   8      646.38      733.32     12.84 o
  -1   3   8        0.12        0.45      1.46 o
   0   3   8       23.64       28.95      1.82 o
   1   3   8      871.92      958.54     12.91 o
   2   3   8       29.31       25.82      3.21 o
   3   3   8       93.19       91.99      5.03 o
   4   3   8      246.54      261.11      7.67 o
   5   3   8        7.12        9.77      3.09 o
   6   3   8       49.79       51.03      4.44 o
   7   3   8       69.76       62.72      4.88 o
   8   3   8        8.16        7.88      3.95 o
   9   3   8      136.18      141.27      7.53 o
  10   3   8       38.74       38.07      6.55 o
  11   3   8       20.54       18.87      6.37 o
 -12   4   8       12.02       16.69      6.62 o
 -11   4   8       56.38       68.79      6.59 o
 -10   4   8       17.37       19.34      3.96 o
  -9   4   8        0.46        0.00      3.52 o
  -8   4   8       54.91       56.66      4.33 o
  -7   4   8        3.87        4.73      2.38 o
  -6   4   8      101.64       99.97      3.91 o
  -5   4   8       91.05       82.63      3.08 o
  -4   4   8        0.75        5.20      1.71 o
  -3   4   8      104.78      107.29      3.21 o
  -2   4   8      591.60      609.31      6.46 o
  -1   4   8      212.46      228.28      4.01 o
   0   4   8       49.83       50.74      2.62 o
   1   4   8        0.46        0.00      2.21 o
   2   4   8       13.69        9.64      2.64 o
   3   4   8        6.85        8.29      2.92 o
   4   4   8      653.72      657.20     11.44 o
   5   4   8      295.61      311.84      9.14 o
   6   4   8        4.19        0.00      3.90 o
   7   4   8       81.42       78.46      5.73 o
   8   4   8        0.35        1.96      4.24 o
   9   4   8       22.32       17.11      5.66 o
  10   4   8        3.16        9.50      6.52 o
  11   4   8       36.01       33.14      6.62 o
 -12   5   8       12.48        0.00      9.67 o
 -11   5   8        0.77        0.11      5.27 o
 -10   5   8       77.81       74.21      5.72 o
  -9   5   8        0.91        0.00      3.51 o
  -8   5   8        7.47       11.27      3.30 o
  -7   5   8      214.35      220.49      6.30 o
  -6   5   8      137.30      153.57      4.77 o
  -5   5   8       48.70       43.34      2.70 o
  -4   5   8       79.85       88.69      3.30 o
  -3   5   8      119.19      114.71      3.34 o
  -2   5   8      301.02      321.68      6.64 o
  -1   5   8      467.35      430.39      6.98 o
   0   5   8       71.11       68.98      2.70 o
   1   5   8      112.79      107.91      5.17 o
   2   5   8      378.05      389.52     12.07 o
   3   5   8      814.85      809.01     13.06 o
   4   5   8        6.75       10.02      4.01 o
   5   5   8     1466.64     1470.59     25.02 o
   6   5   8       41.95       49.45      5.33 o
   7   5   8       11.99        9.01      4.38 o
   8   5   8       28.95       22.89      4.83 o
   9   5   8       18.25       15.03      5.58 o
  10   5   8      107.67      104.16     10.29 o
 -11   6   8       10.77        6.82      5.54 o
 -10   6   8        0.55        3.07      5.42 o
  -9   6   8       84.79       97.74      7.64 o
  -8   6   8       56.80       61.77      6.63 o
  -7   6   8       41.63       42.68      5.05 o
  -6   6   8       14.90       12.46      3.79 o
  -5   6   8       75.54       79.13      5.06 o
  -4   6   8       79.11       81.25      4.98 o
  -3   6   8        2.18        3.60      3.21 o
  -2   6   8       69.16       62.57      4.28 o
  -1   6   8      428.86      419.17      8.94 o
   0   6   8        1.31        0.00      1.56 o
   1   6   8       10.76       12.27      2.60 o
   2   6   8       43.61       42.58      3.88 o
   3   6   8       53.94       52.00      4.52 o
   4   6   8        0.01        0.00      3.87 o
   5   6   8      445.08      448.29     11.35 o
   6   6   8       21.24       21.81      4.76 o
   7   6   8       49.53       58.13      6.10 o
   8   6   8        3.13        0.00      5.04 o
   9   6   8        1.38        3.81      6.32 o
  10   6   8        0.79        2.32      7.36 o
 -10   7   8      128.72      120.00      8.96 o
  -9   7   8        4.52        0.00      5.39 o
  -8   7   8      133.89      141.35      8.95 o
  -7   7   8      146.92      157.65      8.45 o
  -6   7   8      231.50      237.28      9.18 o
  -5   7   8       12.83       15.72      4.09 o
  -4   7   8       89.95       86.84      5.62 o
  -3   7   8        3.84        2.29      3.81 o
  -2   7   8      195.08      203.75      7.44 o
  -1   7   8      300.17      307.55      8.55 o
   0   7   8        7.48        6.62      3.51 o
   1   7   8        2.03        0.00      3.49 o
   2   7   8       18.44       23.72      4.62 o
   3   7   8        3.09        1.44      4.12 o
   4   7   8        6.63        6.87      3.89 o
   5   7   8       41.21       44.09      5.00 o
   6   7   8        9.10        9.89      4.62 o
   7   7   8        2.29        0.72      4.43 o
   8   7   8        1.88        0.00      5.77 o
   9   7   8       25.05       25.02      6.20 o
  -9   8   8        0.01        0.00      5.72 o
  -8   8   8        8.15       14.37      5.35 o
  -7   8   8        1.27        0.00      4.77 o
  -6   8   8        9.28       14.50      4.82 o
  -5   8   8        0.07        1.23      4.31 o
  -4   8   8       56.87       78.37      6.10 o
  -3   8   8      106.25      105.39      6.13 o
  -2   8   8      140.49      120.52      6.41 o
  -1   8   8        8.36        8.47      4.00 o
   0   8   8       49.54       47.45      4.55 o
   1   8   8      173.15      171.51      7.56 o
   2   8   8       12.52        9.47      5.04 o
   3   8   8        5.31        3.99      5.45 o
   4   8   8       72.91       72.76      7.54 o
   5   8   8       30.47       23.86      6.13 o
   6   8   8       29.82       28.87      6.78 o
   7   8   8        8.17        9.15      6.75 o
  -7   9   8        2.15        0.01      5.40 o
  -6   9   8       15.38        5.36      5.21 o
  -5   9   8        5.57        3.48      4.92 o
  -4   9   8       14.73       12.94      4.25 o
  -3   9   8        6.82        6.60      4.27 o
  -2   9   8       64.02       51.14      5.46 o
  -1   9   8        1.88        3.53      4.59 o
   0   9   8       11.81       12.61      4.20 o
   1   9   8       22.92       28.81      4.66 o
   2   9   8       46.54       52.07      6.13 o
   3   9   8        1.69        0.00      6.28 o
   4   9   8        2.57        2.55      8.61 o
   5   9   8       14.92       23.46      7.11 o
   6   9   8       70.24       88.30      9.71 o
  -4  10   8       10.93       18.35      4.97 o
  -3  10   8        4.35        3.95      5.74 o
  -2  10   8        4.57        0.00      5.29 o
  -1  10   8        1.01        0.00      5.70 o
   0  10   8        5.22        7.65      5.36 o
   1  10   8       46.48       52.11      6.30 o
   2  10   8        1.33        5.93      5.83 o
   3  10   8       26.18       28.94      7.34 o
 -13   0   9       15.93       20.66     18.70 o
 -11   0   9       16.50       10.55      9.65 o
  -9   0   9       19.13       39.32      4.17 o
  -7   0   9        1.14        0.00      3.09 o
  -5   0   9      753.86      814.42     13.19 o
  -3   0   9      432.05      426.51     14.33 o
  -1   0   9     1430.68     1401.08     20.80 o
   1   0   9     1181.75     1113.61     27.09 o
   3   0   9      114.39      128.46      9.40 o
   5   0   9      307.11      282.41     15.24 o
   7   0   9      215.36      226.23     20.13 o
   9   0   9        0.00        7.48      6.90 o
  11   0   9        0.33        0.00      7.25 o
 -13   1   9       42.25       56.11      8.62 o
 -12   1   9       11.01        9.26      6.43 o
 -11   1   9       87.49       78.45      8.95 o
 -10   1   9        0.97        2.22      5.99 o
  -9   1   9       30.99       31.78      5.54 o
  -8   1   9       53.04       46.16      3.90 o
  -7   1   9      232.55      226.88      6.78 o
  -6   1   9       90.65       89.02      4.60 o
  -5   1   9       14.53       21.57      2.01 o
  -4   1   9      684.15      641.19      8.66 o
  -3   1   9      631.46      637.26     13.17 o
  -2   1   9      626.31      686.55      6.41 o
  -1   1   9     1621.67     1783.69     12.45 o
   0   1   9      673.17      724.59     10.94 o
   1   1   9      600.87      645.67     12.84 o
   2   1   9     1619.03     1636.10     18.55 o
   3   1   9        9.50       17.74      3.03 o
   4   1   9      449.93      455.05     11.66 o
   5   1   9      128.53      114.58      5.81 o
   6   1   9       41.59       46.94      5.02 o
   7   1   9       39.00       40.73      5.18 o
   8   1   9       65.17       66.55      5.75 o
   9   1   9        3.89        2.07      4.87 o
  10   1   9       23.59       21.46      4.66 o
  11   1   9        2.67        0.00      6.68 o
  12   1   9        4.43        0.00     10.34 o
 -13   2   9        2.47        7.10      7.55 o
 -12   2   9        1.16        0.00      6.80 o
 -11   2   9       71.12       67.37      8.04 o
 -10   2   9       29.59       28.58      4.49 o
  -9   2   9      250.09      267.43      9.30 o
  -8   2   9      147.19      135.01      7.98 o
  -7   2   9       21.77       19.59      2.63 o
  -6   2   9       25.98       26.87      2.47 o
  -5   2   9      356.13      380.72      7.09 o
  -4   2   9        1.43        0.55      1.29 o
  -3   2   9      590.39      606.23      8.73 o
  -2   2   9      126.49      126.30      2.88 o
  -1   2   9        9.13        4.13      1.73 o
   0   2   9     1077.64     1142.14     13.23 o
   1   2   9        9.43       11.70      1.79 o
   2   2   9      248.35      300.38      7.85 o
   3   2   9        8.94        8.81      3.01 o
   4   2   9        1.79        1.08      3.22 o
   5   2   9      488.30      490.35     11.30 o
   6   2   9      696.65      651.51     13.18 o
   7   2   9        0.92        0.00      4.10 o
   8   2   9       10.11        5.33      4.06 o
   9   2   9      155.52      150.03      7.58 o
  10   2   9        3.92        3.34      4.94 o
  11   2   9        0.66        6.63      6.65 o
 -13   3   9       18.96       17.22      7.16 o
 -12   3   9       17.02       20.12      7.34 o
 -11   3   9        3.65        2.95      5.96 o
 -10   3   9       62.02       65.58      7.61 o
  -9   3   9       11.97        7.71      4.97 o
  -8   3   9        3.40        0.23      3.42 o
  -7   3   9      125.57      122.56      5.22 o
  -6   3   9       91.03      105.26      4.17 o
  -5   3   9       34.50       35.81      2.41 o
  -4   3   9        2.64        5.64      1.64 o
  -3   3   9        2.11       10.73      1.90 o
  -2   3   9      125.81      111.93      3.39 o
  -1   3   9      121.51      114.18      3.29 o
   0   3   9        3.89        8.27      1.53 o
   1   3   9      255.58      269.28      7.10 o
   2   3   9      116.72      105.77      5.19 o
   3   3   9       91.69      116.00      5.85 o
   4   3   9      155.50      164.76      7.10 o
   5   3   9       29.65       28.57      4.05 o
   6   3   9      213.57      212.37      7.22 o
   7   3   9      252.93      247.62      8.45 o
   8   3   9      344.93      365.65     10.40 o
   9   3   9       10.47       11.16      4.65 o
  10   3   9        8.30        7.32      5.84 o
  11   3   9        0.59        0.24      6.71 o
 -12   4   9        0.01        0.00      6.63 o
 -11   4   9       11.77       12.55      5.93 o
 -10   4   9       70.92       70.18      5.59 o
  -9   4   9        0.03        0.00      3.15 o
  -8   4   9       14.76       14.56      3.17 o
  -7   4   9      338.47      346.23      7.53 o
  -6   4   9        8.02        5.30      2.19 o
  -5   4   9        7.53        7.52      1.72 o
  -4   4   9      161.54      156.70      4.14 o
  -3   4   9        0.06        0.00      1.51 o
  -2   4   9      120.88      110.86      4.23 o
  -1   4   9      159.36      149.12      5.17 o
   0   4   9       45.10       52.91      2.89 o
   1   4   9        0.12        0.00      2.60 o
   2   4   9       55.64       53.78      4.03 o
   3   4   9      144.17      149.04      6.28 o
   4   4   9       52.61       54.26      4.52 o
   5   4   9      354.67      350.69     10.60 o
   6   4   9      232.42      208.91      8.40 o
   7   4   9        6.60        6.60      4.49 o
   8   4   9      112.45      129.63      7.44 o
   9   4   9       12.48       13.16      4.94 o
  10   4   9       77.74       77.79      8.29 o
  11   4   9       11.59       15.12      6.24 o
 -12   5   9        0.11        2.90      8.90 o
 -11   5   9       12.32       14.73      6.12 o
 -10   5   9       31.97       31.23      5.41 o
  -9   5   9       17.22       15.82      3.76 o
  -8   5   9      172.63      189.89      6.85 o
  -7   5   9        0.25        0.00      2.59 o
  -6   5   9       29.22       28.31      2.33 o
  -5   5   9        7.37        7.34      2.12 o
  -4   5   9       23.22       21.62      2.19 o
  -3   5   9      124.27      119.33      3.59 o
  -2   5   9       31.96       32.64      2.16 o
  -1   5   9        0.00        0.48      1.06 o
   0   5   9      139.29      132.41      4.06 o
   1   5   9        5.92        5.64      2.21 o
   2   5   9       44.55       47.65      4.12 o
   3   5   9      761.30      760.77     16.85 o
   4   5   9     1254.59     1268.58     17.66 o
   5   5   9      250.42      230.19     11.69 o
   6   5   9       83.53       66.42      5.91 o
   7   5   9      101.39      106.45      7.27 o
   8   5   9        5.41        5.50      4.84 o
   9   5   9      120.10      134.07      9.31 o
  10   5   9       25.26       38.91      7.13 o
 -11   6   9       54.19       56.25      8.04 o
 -10   6   9       91.09       87.02      8.82 o
  -9   6   9       50.88       53.05      6.49 o
  -8   6   9       53.11       57.39      9.05 o
  -7   6   9       49.32       47.43      5.66 o
  -6   6   9        0.27        0.26      3.83 o
  -5   6   9        1.15        0.00      3.47 o
  -4   6   9      132.16      141.53      6.34 o
  -3   6   9      144.79      140.64      8.62 o
  -2   6   9        1.98        1.35      3.06 o
  -1   6   9       90.91       90.55      4.82 o
   0   6   9       19.15       18.38      3.25 o
   1   6   9       15.72       12.61      2.96 o
   2   6   9        5.74        7.92      3.60 o
   3   6   9       48.91       59.56      4.86 o
   4   6   9       68.78       74.60      5.54 o
   5   6   9       21.22       15.44      4.42 o
   6   6   9       19.31       23.73      4.61 o
   7   6   9        0.24        0.75      4.90 o
   8   6   9        0.49        3.69      5.33 o
   9   6   9       11.71       19.88      6.83 o
 -10   7   9       34.43       39.57      7.64 o
  -9   7   9       10.40        7.32      5.36 o
  -8   7   9       26.91       36.98      5.92 o
  -7   7   9       38.80       37.78      5.51 o
  -6   7   9      225.98      229.21      9.06 o
  -5   7   9       57.43       60.42      5.22 o
  -4   7   9       59.76       55.29      5.01 o
  -3   7   9       47.46       42.86      4.40 o
  -2   7   9        4.00        3.55      3.64 o
  -1   7   9       53.56       60.06      4.79 o
   0   7   9      198.24      206.40      6.87 o
   1   7   9        0.48        0.00      3.60 o
   2   7   9       25.29       27.14      4.96 o
   3   7   9        5.07        5.92      5.21 o
   4   7   9       26.66       21.64      4.81 o
   5   7   9       13.34       13.97      4.34 o
   6   7   9      121.35      122.58      7.21 o
   7   7   9        8.97        9.51      4.66 o
   8   7   9       16.39       13.71      6.04 o
  -9   8   9       37.28       39.13      7.84 o
  -8   8   9        0.53        3.94      5.21 o
  -7   8   9        0.12        0.77      5.22 o
  -6   8   9       21.63       20.12      4.68 o
  -5   8   9        7.39        7.99      4.50 o
  -4   8   9       46.01       46.79      5.10 o
  -3   8   9      107.52      108.24      6.19 o
  -2   8   9       23.64       19.61      4.33 o
  -1   8   9        6.65        4.67      4.13 o
   0   8   9       35.36       51.59      4.63 o
   1   8   9        1.80        6.06      4.33 o
   2   8   9       60.49       53.71      5.90 o
   3   8   9       21.25       25.75      5.56 o
   4   8   9       17.26       13.61      5.80 o
   5   8   9       55.73       55.91      7.10 o
   6   8   9       32.27       27.90      7.08 o
   7   8   9       14.56       14.14      7.26 o
  -7   9   9       10.51       14.18      5.66 o
  -6   9   9       46.73       38.37      6.47 o
  -5   9   9        1.89        6.10      4.74 o
  -4   9   9       37.81       39.12      4.96 o
  -3   9   9        2.30        1.86      4.40 o
  -2   9   9        7.19        5.52      4.29 o
  -1   9   9        7.06        0.37      4.30 o
   0   9   9       96.97       94.40      5.94 o
   1   9   9        0.06        0.31      4.25 o
   2   9   9        1.31        0.96      6.02 o
   3   9   9        7.05       27.76      6.56 o
   4   9   9        1.59        1.32      6.47 o
   5   9   9       22.43       33.21      8.10 o
  -4  10   9       11.34       15.94      5.43 o
  -3  10   9        0.16        0.00      5.63 o
  -2  10   9       48.34       63.46      7.67 o
  -1  10   9        2.23        0.13      6.21 o
   0  10   9       83.76       87.70      8.68 o
   1  10   9        4.49        7.51      6.13 o
   2  10   9        1.97        0.00      7.10 o
 -12   0  10        0.98        0.00      8.38 o
 -10   0  10       16.72       40.73      8.98 o
  -8   0  10       10.35       14.67      3.68 o
  -6   0  10        6.37        5.89      2.00 o
  -4   0  10      278.05      297.32     16.03 o
  -2   0  10      189.47      166.57      6.09 o
   0   0  10     1162.74     1307.73     19.79 o
   2   0  10      177.57      214.92      8.78 o
   4   0  10     1024.29      925.03     24.55 o
   6   0  10      354.68      393.51     31.08 o
   8   0  10       11.40       11.57      6.52 o
  10   0  10       10.21       24.92      6.84 o
 -13   1  10       24.06       16.90      7.57 o
 -12   1  10        6.92       19.00      6.87 o
 -11   1  10        1.94        0.00      6.08 o
 -10   1  10        6.15        7.40      5.87 o
  -9   1  10        2.50        1.80      3.21 o
  -8   1  10       21.64       23.50      2.87 o
  -7   1  10       60.13       56.71      4.58 o
  -6   1  10      583.85      643.52     12.16 o
  -5   1  10      127.55      131.84      4.15 o
  -4   1  10       11.93       12.95      2.53 o
  -3   1  10      863.69      874.05     18.46 o
  -2   1  10      290.28      286.96      4.39 o
  -1   1  10      636.65      649.33      8.57 o
   0   1  10       58.67       61.51      3.91 o
   1   1  10      434.03      455.92      7.64 o
   2   1  10       92.68      118.46      5.74 o
   3   1  10      395.54      418.03     10.42 o
   4   1  10       35.00       39.72      3.97 o
   5   1  10        2.95        4.12      3.76 o
   6   1  10       33.86       34.36      4.66 o
   7   1  10      388.43      394.87     12.04 o
   8   1  10        0.60        0.00      4.88 o
   9   1  10        0.02        0.00      4.93 o
  10   1  10        9.85        6.40      4.41 o
  11   1  10        0.29        0.00      6.52 o
 -13   2  10       28.56       28.17      7.84 o
 -12   2  10        0.09        1.34      7.07 o
 -11   2  10        0.08        0.00      6.63 o
 -10   2  10        1.11        0.00      3.60 o
  -9   2  10       61.76       68.60      7.24 o
  -8   2  10       70.96       78.96      4.11 o
  -7   2  10        0.21        0.02      1.94 o
  -6   2  10      109.09      103.94      4.65 o
  -5   2  10       19.43       14.71      2.08 o
  -4   2  10       11.69       14.14      1.68 o
  -3   2  10        5.21        8.26      1.63 o
  -2   2  10       32.00       44.30      2.50 o
  -1   2  10     1096.82     1065.17     15.00 o
   0   2  10      149.82      164.17      5.59 o
   1   2  10        6.62        4.59      1.52 o
   2   2  10       61.54       81.31      6.57 o
   3   2  10      412.97      389.61     10.29 o
   4   2  10       64.47       61.52      4.96 o
   5   2  10       14.71       19.95      4.07 o
   6   2  10        0.12        0.57      4.38 o
   7   2  10       74.63       55.26      5.71 o
   8   2  10      122.69      114.70      6.37 o
   9   2  10       24.05       12.57      4.37 o
  10   2  10        2.14        2.01      5.29 o
  11   2  10        0.89        0.00      6.39 o
 -13   3  10        7.16       10.43      7.60 o
 -12   3  10        6.83        9.17      6.57 o
 -11   3  10        7.01       14.05      5.66 o
 -10   3  10       10.51       12.02      5.73 o
  -9   3  10       11.18       10.00      3.54 o
  -8   3  10        3.57        2.42      3.15 o
  -7   3  10        1.85        1.41      2.01 o
  -6   3  10       40.40       38.26      2.92 o
  -5   3  10       14.83       11.70      2.01 o
  -4   3  10      642.49      650.70      8.44 o
  -3   3  10       44.73       44.40      2.45 o
  -2   3  10        1.07        1.62      1.18 o
  -1   3  10      286.61      330.37      7.19 o
   0   3  10      257.76      260.38      6.97 o
   1   3  10      306.49      327.37      7.09 o
   2   3  10       80.45       82.47      5.56 o
   3   3  10       36.08       24.92      3.84 o
   4   3  10      466.46      455.36     11.45 o
   5   3  10      762.08      733.29     15.15 o
   6   3  10       48.82       40.66      4.67 o
   7   3  10       46.70       41.74      4.86 o
   8   3  10        0.00        0.00      4.35 o
   9   3  10        0.33        0.00      4.35 o
  10   3  10        0.63        2.60      6.38 o
  11   3  10       24.68       28.31      6.92 o
 -12   4  10        0.15        4.93      6.45 o
 -11   4  10       11.60       17.81      6.00 o
 -10   4  10        0.92        0.00      5.74 o
  -9   4  10        1.89        3.62      3.36 o
  -8   4  10        9.88       10.18      3.24 o
  -7   4  10        3.60        4.09      2.61 o
  -6   4  10      118.55      111.85      4.87 o
  -5   4  10       19.29       21.76      2.41 o
  -4   4  10        9.22       12.83      2.24 o
  -3   4  10       31.77       34.25      2.69 o
  -2   4  10      193.95      212.34      4.98 o
  -1   4  10        7.08        9.14      1.80 o
   0   4  10       49.21       51.27      2.61 o
   1   4  10        1.86        2.61      2.83 o
   2   4  10      113.35      115.40      5.61 o
   3   4  10        3.86        4.05      3.61 o
   4   4  10       14.51       11.11      4.03 o
   5   4  10       15.05       12.36      4.34 o
   6   4  10      201.81      210.35      8.62 o
   7   4  10       12.22       12.11      4.71 o
   8   4  10      108.83      101.00      9.04 o
   9   4  10       80.02       69.50      6.38 o
  10   4  10       30.91       28.83      6.70 o
 -11   5  10      108.05      105.65     13.08 o
 -10   5  10       57.02       65.16      7.73 o
  -9   5  10      165.08      178.62     10.60 o
  -8   5  10        0.77        4.08      4.04 o
  -7   5  10      482.50      489.55      9.19 o
  -6   5  10        1.75        0.00      2.90 o
  -5   5  10       80.88       85.42      3.78 o
  -4   5  10       16.06       15.19      2.17 o
  -3   5  10      363.04      349.64      7.48 o
  -2   5  10        0.11        0.00      2.29 o
  -1   5  10        8.67        7.95      2.37 o
   0   5  10        6.96        9.00      2.34 o
   1   5  10        0.87        0.75      2.35 o
   2   5  10      226.51      234.63      8.71 o
   3   5  10       39.58       42.91      3.99 o
   4   5  10      172.30      166.21      7.44 o
   5   5  10        0.59        0.00      4.59 o
   6   5  10      110.81      114.45      7.56 o
   7   5  10       17.69       24.74      5.15 o
   8   5  10       23.03       29.00      5.55 o
   9   5  10       41.41       46.47      7.58 o
  10   5  10       75.16      100.07      9.41 o
 -11   6  10        4.79        6.53      6.55 o
 -10   6  10        3.20       11.83      6.32 o
  -9   6  10        7.83        7.10      6.63 o
  -8   6  10       19.92       28.30      5.47 o
  -7   6  10       29.68       29.54      5.22 o
  -6   6  10       77.66       74.47      5.44 o
  -5   6  10       13.12        8.02      3.55 o
  -4   6  10       58.17       53.04      4.24 o
  -3   6  10       19.72       19.00      3.46 o
  -2   6  10       17.90       10.66      3.20 o
  -1   6  10        4.38        4.27      2.77 o
   0   6  10      108.16      105.20      5.99 o
   1   6  10       11.11        7.63      3.08 o
   2   6  10       59.25       52.38      4.99 o
   3   6  10      122.19      102.92      5.89 o
   4   6  10      196.32      185.49     11.92 o
   5   6  10        1.36        1.60      4.26 o
   6   6  10       57.10       61.71      5.74 o
   7   6  10       49.89       58.81      6.27 o
   8   6  10        2.90        4.24      5.24 o
   9   6  10       20.36       12.32      6.30 o
 -10   7  10       46.09       48.62      7.84 o
  -9   7  10        4.81        6.18      6.41 o
  -8   7  10       31.07       31.92      5.79 o
  -7   7  10       42.75       54.33      6.89 o
  -6   7  10        8.46        6.99      4.35 o
  -5   7  10       24.67       27.28      4.33 o
  -4   7  10      252.03      269.64      8.84 o
  -3   7  10      350.17      356.57     10.57 o
  -2   7  10       24.79       24.10      4.03 o
  -1   7  10       33.29       29.47      4.06 o
   0   7  10       22.37       24.88      3.81 o
   1   7  10        9.77        8.95      4.26 o
   2   7  10       88.75       73.49      6.14 o
   3   7  10       86.88       83.54      7.72 o
   4   7  10      174.94      183.55     10.25 o
   5   7  10       43.85       52.40      6.84 o
   6   7  10       28.70       24.06      4.79 o
   7   7  10       37.95       51.58      6.05 o
   8   7  10        0.01        0.00      5.91 o
  -8   8  10        0.81        0.00      6.14 o
  -7   8  10        2.10        5.01      5.35 o
  -6   8  10        5.67        8.56      4.89 o
  -5   8  10       42.64       47.82      4.83 o
  -4   8  10        0.12        5.94      4.23 o
  -3   8  10       60.72       67.76      5.45 o
  -2   8  10       47.39       40.83      4.77 o
  -1   8  10        5.25        2.89      4.36 o
   0   8  10       19.19       20.52      4.24 o
   1   8  10       23.96       24.36      5.06 o
   2   8  10       81.17       83.10      6.98 o
   3   8  10        3.73        2.27      5.00 o
   4   8  10        4.02        0.00      6.21 o
   5   8  10        1.96        3.42      6.14 o
   6   8  10       24.24       29.25      6.57 o
  -6   9  10        3.40        5.23      5.83 o
  -5   9  10        5.19        4.49      4.93 o
  -4   9  10      104.70       93.30      6.90 o
  -3   9  10        9.61        4.95      5.19 o
  -2   9  10        0.11        0.00      5.26 o
  -1   9  10        1.72        0.00      4.93 o
   0   9  10       22.62       21.54      5.76 o
   1   9  10        0.02        0.00      5.37 o
   2   9  10        2.16        3.39      5.41 o
   3   9  10        0.16        0.12      5.82 o
   4   9  10       13.98        9.89      7.49 o
  -2  10  10        4.37        1.07      6.49 o
  -1  10  10       14.57        5.27      6.61 o
   0  10  10        6.59        8.56      6.63 o
 -13   0  11       12.55        9.22     22.02 o
 -11   0  11       30.45       91.03     13.02 o
  -9   0  11       14.39       12.76      3.79 o
  -7   0  11       71.54       69.99      6.48 o
  -5   0  11      171.03      166.17     13.62 o
  -3   0  11      351.32      363.75     13.45 o
  -1   0  11      489.58      532.37      8.39 o
   1   0  11      243.37      277.12     15.52 o
   3   0  11      349.81      339.44     12.35 o
   5   0  11      498.16      505.06     18.00 o
   7   0  11      174.66      168.65     12.21 o
   9   0  11       18.08       21.18      8.40 o
  11   0  11        0.18       35.20     13.63 o
 -13   1  11       27.90       46.42      8.46 o
 -12   1  11       40.49       36.14      7.38 o
 -11   1  11        2.24        0.87      5.65 o
 -10   1  11       78.85       87.29      8.64 o
  -9   1  11        2.43        0.17      3.44 o
  -8   1  11        5.94        5.77      2.38 o
  -7   1  11        2.79        0.00      1.68 o
  -6   1  11      249.76      250.93      7.91 o
  -5   1  11      298.22      307.07      8.48 o
  -4   1  11      270.62      286.76      7.32 o
  -3   1  11        3.54        4.68      1.25 o
  -2   1  11      332.74      344.32      6.71 o
  -1   1  11      152.12      147.43      4.97 o
   0   1  11        5.57        4.70      2.52 o
   1   1  11      798.83      828.52      8.98 o
   2   1  11      383.02      361.36     12.54 o
   3   1  11        0.05        0.00      3.62 o
   4   1  11       42.86       51.12      4.90 o
   5   1  11      406.78      451.57     12.83 o
   6   1  11       24.88       24.90      4.63 o
   7   1  11        0.37        0.36      4.67 o
   8   1  11        1.18        0.00      4.53 o
   9   1  11       24.31       30.90      5.43 o
  10   1  11        0.53        0.00      4.86 o
  11   1  11        6.72        4.62      5.75 o
 -13   2  11       12.38       15.10      7.53 o
 -12   2  11       24.13       19.83      7.08 o
 -11   2  11       38.41       39.66      7.22 o
 -10   2  11        0.29        2.05      3.95 o
  -9   2  11      169.41      175.95      8.04 o
  -8   2  11        4.86        2.60      2.53 o
  -7   2  11       12.41       10.08      1.96 o
  -6   2  11       31.72       37.54      2.83 o
  -5   2  11      379.19      371.72      9.03 o
  -4   2  11       14.44       17.84      2.75 o
  -3   2  11       13.13       11.64      1.34 o
  -2   2  11      268.86      230.08      4.78 o
  -1   2  11      245.48      285.67      6.40 o
   0   2  11      229.50      241.49      7.74 o
   1   2  11       79.36       83.18      3.36 o
   2   2  11        7.98       11.19      3.56 o
   3   2  11      166.82      166.42      7.04 o
   4   2  11        0.62        0.00      3.75 o
   5   2  11        2.69        4.85      4.65 o
   6   2  11      285.87      274.12      9.77 o
   7   2  11      222.19      238.43      9.43 o
   8   2  11       43.93       43.12      5.26 o
   9   2  11        3.60        0.78      4.31 o
  10   2  11        0.69        0.00      5.36 o
  11   2  11        2.38        0.00      5.76 o
 -12   3  11        9.90        9.74      7.14 o
 -11   3  11       64.03       77.52      8.44 o
 -10   3  11        3.02        1.04      4.07 o
  -9   3  11        1.91        6.09      3.99 o
  -8   3  11        0.21        1.75      3.87 o
  -7   3  11       11.02       10.17      2.14 o
  -6   3  11       77.54       75.64      4.03 o
  -5   3  11      112.75      104.48      4.01 o
  -4   3  11      435.12      439.82      8.26 o
  -3   3  11      152.21      172.65      3.80 o
  -2   3  11       94.44       88.09      4.23 o
  -1   3  11      281.68      297.76      7.14 o
   0   3  11      326.38      343.98      9.20 o
   1   3  11       72.04       84.17      4.28 o
   2   3  11       54.88       57.72      5.31 o
   3   3  11      134.78      125.04      6.69 o
   4   3  11        1.29        0.21      4.55 o
   5   3  11       41.70       45.23      5.89 o
   6   3  11       41.40       44.44      5.30 o
   7   3  11       97.72       99.44      6.08 o
   8   3  11        1.84        1.44      4.50 o
   9   3  11        0.01        0.00      4.41 o
  10   3  11        0.94        0.83      6.78 o
 -12   4  11        9.01        7.60      8.97 o
 -11   4  11        0.91        4.95      5.90 o
 -10   4  11       30.82       34.42      5.76 o
  -9   4  11       30.95       30.62      4.82 o
  -8   4  11        2.09        0.00      4.08 o
  -7   4  11      110.24      106.65      4.61 o
  -6   4  11        0.31        0.00      2.02 o
  -5   4  11      225.40      223.93      5.72 o
  -4   4  11      366.17      368.88      6.89 o
  -3   4  11        0.42        0.00      1.90 o
  -2   4  11        8.53        9.49      1.84 o
  -1   4  11      145.75      157.24      5.84 o
   0   4  11       63.50       57.18      3.19 o
   1   4  11      148.25      155.89      5.15 o
   2   4  11       15.87       12.01      3.59 o
   3   4  11      279.15      280.12      8.87 o
   4   4  11      161.24      165.83      7.69 o
   5   4  11       24.86       21.32      4.49 o
   6   4  11      179.28      202.16      8.12 o
   7   4  11       37.71       35.94      5.13 o
   8   4  11       33.56       34.28      5.32 o
   9   4  11       30.94       39.42      6.14 o
  10   4  11        2.17        9.06      6.62 o
 -11   5  11       10.87       12.40      8.15 o
 -10   5  11        4.01        9.11      8.50 o
  -9   5  11       21.67       20.38      7.58 o
  -8   5  11        0.66        5.11      7.59 o
  -7   5  11        0.96        3.23      4.84 o
  -6   5  11       72.92       72.16      5.52 o
  -5   5  11       14.94       15.95      2.65 o
  -4   5  11      145.04      150.81      4.82 o
  -3   5  11      281.77      295.00      6.88 o
  -2   5  11       18.43       17.46      2.48 o
  -1   5  11       29.38       34.21      2.74 o
   0   5  11       50.31       55.94      4.29 o
   1   5  11       28.26       28.89      3.30 o
   2   5  11      218.30      201.49      9.27 o
   3   5  11      132.71      139.62      7.45 o
   4   5  11       58.89       54.18      4.70 o
   5   5  11       20.96       21.90      4.66 o
   6   5  11      111.79      113.47      7.51 o
   7   5  11       47.04       48.95      8.36 o
   8   5  11       29.57       35.46      5.95 o
   9   5  11       42.54       41.84      9.00 o
 -10   6  11       44.62       45.51      8.66 o
  -9   6  11        0.00        0.00      5.64 o
  -8   6  11       45.17       42.51      7.87 o
  -7   6  11       93.37       92.40      6.85 o
  -6   6  11       61.87       65.59      5.26 o
  -5   6  11      454.25      484.03     12.34 o
  -4   6  11       28.28       27.93      4.19 o
  -3   6  11        2.45        0.00      3.44 o
  -2   6  11       16.36       19.52      3.62 o
  -1   6  11      108.52      110.01      5.05 o
   0   6  11        3.32        3.69      3.05 o
   1   6  11       16.65       16.05      3.45 o
   2   6  11       20.98       16.58      3.46 o
   3   6  11       23.64       30.30      4.94 o
   4   6  11       47.76       46.91      5.07 o
   5   6  11        2.87        0.00      4.31 o
   6   6  11       56.29       44.19      5.42 o
   7   6  11        1.53        0.23      5.11 o
   8   6  11        9.69        8.71      5.44 o
  -9   7  11        1.92        3.24      7.58 o
  -8   7  11        0.03        0.00      7.49 o
  -7   7  11        2.08        0.00      6.11 o
  -6   7  11        0.91        2.71      4.70 o
  -5   7  11        9.23        8.84      4.31 o
  -4   7  11        3.16        6.89      4.62 o
  -3   7  11       14.89       15.13      4.78 o
  -2   7  11        2.68        5.58      4.95 o
  -1   7  11       43.58       53.76      5.92 o
   0   7  11       37.10       26.25      5.02 o
   1   7  11        1.73        0.10      4.06 o
   2   7  11      101.12       97.91      7.17 o
   3   7  11       67.92       59.82      6.98 o
   4   7  11        5.64       10.85      5.94 o
   5   7  11        5.66        4.65      6.33 o
   6   7  11       33.82       42.08      7.67 o
   7   7  11       26.76       17.48      6.42 o
  -8   8  11        3.56        0.02      6.45 o
  -7   8  11        3.24        0.00      6.58 o
  -6   8  11       10.35        6.50      5.74 o
  -5   8  11       85.26       92.59      7.19 o
  -4   8  11        0.07        4.59      4.81 o
  -3   8  11       11.48       12.00      4.98 o
  -2   8  11       13.76        5.54      5.00 o
  -1   8  11      125.41      129.88      8.37 o
   0   8  11        3.35        4.39      5.20 o
   1   8  11        1.20        0.00      6.06 o
   2   8  11        6.41        6.17      6.02 o
   3   8  11       15.75       12.50      6.05 o
   4   8  11        3.53        8.34      6.64 o
   5   8  11       64.83       56.53      7.70 o
   6   8  11       19.43       20.90      7.08 o
  -6   9  11        0.04        0.00      7.84 o
  -5   9  11       13.53       16.09      5.18 o
  -4   9  11        0.99        3.78      5.01 o
  -3   9  11       22.47       17.84      5.03 o
  -2   9  11        8.82        5.60      5.01 o
  -1   9  11        1.00        0.00      6.04 o
   0   9  11       29.23       21.06      6.02 o
   1   9  11       44.09       36.21      7.63 o
   2   9  11       28.05       24.34      6.78 o
   3   9  11       43.20       53.79      9.06 o
   4   9  11        2.01        1.33      7.31 o
 -12   0  12        6.66       45.50     11.56 o
 -10   0  12      122.09      112.02     13.32 o
  -8   0  12       15.89       13.03      4.23 o
  -6   0  12       13.32       55.66      6.38 o
  -4   0  12      990.91     1059.46     23.64 o
  -2   0  12      443.77      392.88      9.30 o
   0   0  12      526.78      569.68     11.57 o
   2   0  12       19.98       14.91      3.94 o
   4   0  12      110.29      125.84      9.12 o
   6   0  12      250.38      264.66     15.08 o
   8   0  12        1.88        6.46      7.24 o
  10   0  12        7.85        9.25      7.88 o
 -13   1  12        0.04        5.36      7.44 o
 -12   1  12        1.08        0.59      6.45 o
 -11   1  12        4.12        6.10      6.13 o
 -10   1  12      137.10      148.22     10.25 o
  -9   1  12        0.31        6.53      3.66 o
  -8   1  12       32.69       22.70      3.34 o
  -7   1  12       89.34       97.08      5.51 o
  -6   1  12        0.72        1.75      2.97 o
  -5   1  12      413.61      403.67      9.25 o
  -4   1  12       74.52       77.94      4.92 o
  -3   1  12        2.26        2.11      1.04 o
  -2   1  12        8.98        9.86      1.30 o
  -1   1  12       38.56       38.66      3.10 o
   0   1  12       15.28       13.12      2.87 o
   1   1  12       76.73       86.04      3.67 o
   2   1  12      315.02      301.31      7.75 o
   3   1  12       75.83       67.05      4.62 o
   4   1  12       31.75       27.40      4.44 o
   5   1  12       36.96       35.38      5.15 o
   6   1  12      365.60      367.74     11.15 o
   7   1  12      120.37      129.27      7.60 o
   8   1  12       10.78        8.70      4.95 o
   9   1  12        0.18        0.00      4.87 o
  10   1  12       15.68       16.71      5.88 o
 -12   2  12        1.68        4.64      6.37 o
 -11   2  12        5.08        1.72      6.35 o
 -10   2  12        6.35        9.95      3.82 o
  -9   2  12       14.55       11.93      4.05 o
  -8   2  12      131.89      138.60      8.15 o
  -7   2  12       61.93       60.48      4.49 o
  -6   2  12       26.18       24.20      3.49 o
  -5   2  12       14.04       12.73      3.15 o
  -4   2  12      677.48      683.95     11.93 o
  -3   2  12      309.68      287.72      7.51 o
  -2   2  12      445.13      477.88      9.60 o
  -1   2  12      157.12      170.94      5.49 o
   0   2  12        8.20        3.97      3.16 o
   1   2  12      130.24      119.91      6.30 o
   2   2  12       42.22       43.31      3.29 o
   3   2  12        6.33        4.41      4.19 o
   4   2  12       14.47       13.88      4.26 o
   5   2  12     1118.13     1176.40     19.69 o
   6   2  12       26.26       25.65      5.89 o
   7   2  12       33.92       43.89      5.55 o
   8   2  12       55.87       60.11      5.69 o
   9   2  12       14.33       15.35      4.78 o
  10   2  12        2.82        3.55      5.81 o
 -12   3  12        4.68        1.65      6.47 o
 -11   3  12        0.07        0.00      5.87 o
 -10   3  12       13.67        8.58      4.00 o
  -9   3  12        7.08        7.22      3.97 o
  -8   3  12        5.80        7.72      3.02 o
  -7   3  12       44.74       39.52      4.01 o
  -6   3  12       29.12       29.54      3.27 o
  -5   3  12       94.86       90.55      3.83 o
  -4   3  12       34.45       37.56      2.64 o
  -3   3  12       82.75       72.23      3.95 o
  -2   3  12      412.47      442.51      8.68 o
  -1   3  12      722.83      745.64     13.05 o
   0   3  12      153.69      146.17      6.02 o
   1   3  12       89.00       84.95      5.81 o
   2   3  12       13.20       10.36      2.49 o
   3   3  12      263.08      268.28     10.40 o
   4   3  12       44.26       51.20      5.89 o
   5   3  12      954.41      952.97     18.27 o
   6   3  12      624.24      648.19     15.82 o
   7   3  12        0.00        0.95      4.23 o
   8   3  12       39.37       37.88      5.19 o
   9   3  12        8.06       11.55      4.96 o
  10   3  12        0.57        0.00      5.96 o
 -12   4  12        5.22        8.08     11.98 o
 -11   4  12        0.86        3.28      6.91 o
 -10   4  12        0.65        1.95      3.95 o
  -9   4  12        3.96        3.23      3.66 o
  -8   4  12        0.15       11.99      3.81 o
  -7   4  12        4.46        3.76      2.74 o
  -6   4  12      170.98      165.01      6.28 o
  -5   4  12       11.98       14.76      2.56 o
  -4   4  12      267.16      279.41      6.07 o
  -3   4  12      328.50      354.51      6.58 o
  -2   4  12      187.88      175.13      4.44 o
  -1   4  12       53.73       56.46      4.36 o
   0   4  12      148.53      149.03      6.57 o
   1   4  12        2.18        2.48      2.11 o
   2   4  12       41.63       43.53      4.92 o
   3   4  12        4.09        2.76      4.52 o
   4   4  12      236.22      267.76      9.48 o
   5   4  12       18.59       19.44      4.83 o
   6   4  12        2.24        2.12      4.40 o
   7   4  12       18.23       19.21      4.98 o
   8   4  12        1.48        9.68      4.79 o
   9   4  12        0.78        0.00      5.94 o
 -11   5  12       46.78       41.29      9.17 o
 -10   5  12       21.44        8.18      8.08 o
  -9   5  12        1.52        0.00      7.11 o
  -8   5  12        7.14       17.74      7.95 o
  -7   5  12       62.50       64.72     10.07 o
  -6   5  12       26.70       33.86      5.19 o
  -5   5  12      140.24      143.64      6.48 o
  -4   5  12      154.52      145.84      5.34 o
  -3   5  12      270.90      289.32      7.23 o
  -2   5  12       21.65       24.00      3.29 o
  -1   5  12      207.15      206.86      6.45 o
   0   5  12      106.06      106.05      5.46 o
   1   5  12        1.40        0.00      2.81 o
   2   5  12        5.53       10.39      4.09 o
   3   5  12      302.56      296.59      9.03 o
   4   5  12      143.71      134.49      6.28 o
   5   5  12        4.77        3.15      4.27 o
   6   5  12       17.37       15.55      4.86 o
   7   5  12        0.14        0.00      5.06 o
   8   5  12        2.79        9.78      5.66 o
   9   5  12        0.86        6.79      7.00 o
 -10   6  12       11.85        7.04     11.91 o
  -9   6  12        5.49        0.00     10.37 o
  -8   6  12       23.42       26.21     12.34 o
  -7   6  12       45.24       41.02      9.34 o
  -6   6  12        3.14        0.00      5.81 o
  -5   6  12       31.92       41.57      5.45 o
  -4   6  12      151.49      139.39      8.20 o
  -3   6  12       29.60       21.34      4.82 o
  -2   6  12       39.93       38.43      5.24 o
  -1   6  12      166.71      180.92      7.74 o
   0   6  12       84.92      101.45      6.06 o
   1   6  12      149.43      162.38      6.74 o
   2   6  12      132.63      120.06      7.76 o
   3   6  12       22.46       18.06      4.89 o
   4   6  12       20.36        9.24      4.35 o
   5   6  12       62.71       57.60      5.85 o
   6   6  12        1.37        2.43      4.74 o
   7   6  12        1.76        0.18      5.25 o
   8   6  12        0.00        0.00      5.72 o
  -9   7  12        3.63        0.00     10.42 o
  -8   7  12        1.71        2.98      7.69 o
  -7   7  12       10.81        9.18      6.39 o
  -6   7  12      108.02       94.32     10.37 o
  -5   7  12      200.93      190.92      9.81 o
  -4   7  12      117.48      102.67      7.22 o
  -3   7  12       41.59       37.18      5.45 o
  -2   7  12       34.80       39.75      5.71 o
  -1   7  12       51.22       40.89      5.72 o
   0   7  12        5.32        6.09      4.50 o
   1   7  12       26.64       21.95      5.87 o
   2   7  12       52.28       57.35      6.99 o
   3   7  12      159.51      171.46     10.22 o
   4   7  12        2.18        1.41      5.83 o
   5   7  12       19.88       18.84      6.09 o
   6   7  12       22.31       19.71      6.25 o
   7   7  12       27.69       41.61      7.32 o
  -7   8  12        0.01        5.11      6.93 o
  -6   8  12        2.17        0.00      6.79 o
  -5   8  12        8.98       12.44      4.88 o
  -4   8  12       28.24       37.37      5.65 o
  -3   8  12        2.65        0.00      5.47 o
  -2   8  12       44.43       56.70      6.56 o
  -1   8  12       13.14       10.34      5.54 o
   0   8  12        0.82        2.97      5.50 o
   1   8  12        0.57        1.02      5.79 o
   2   8  12        8.46       15.08      5.97 o
   3   8  12        0.37        0.70      5.87 o
   4   8  12       11.29       27.67      6.44 o
   5   8  12        4.38        9.16      6.66 o
  -5   9  12        1.74        4.25      5.77 o
  -4   9  12       20.34       16.77      5.54 o
  -3   9  12        0.97        2.25      5.62 o
  -2   9  12        2.80        0.00      5.91 o
  -1   9  12       21.46       16.33      5.77 o
   0   9  12       39.26       50.89      7.40 o
   1   9  12        1.53        2.58      6.17 o
   2   9  12       10.21       18.16      6.32 o
   3   9  12        6.72        6.40      7.32 o
 -11   0  13        4.17       23.52     11.23 o
  -9   0  13      194.84      168.34      9.33 o
  -7   0  13       47.90       39.43      7.42 o
  -5   0  13        0.00        2.61      4.20 o
  -3   0  13     1483.63     1471.93     29.60 o
  -1   0  13      126.17       98.23      9.12 o
   1   0  13      110.00      120.96      8.04 o
   3   0  13      138.03      140.72      8.83 o
   5   0  13      595.74      640.31     20.30 o
   7   0  13      139.77      151.29     11.30 o
   9   0  13       11.74       12.69      8.77 o
 -12   1  13        5.72        3.09      6.68 o
 -11   1  13        0.94        3.34      6.48 o
 -10   1  13        0.58        0.00      6.05 o
  -9   1  13       14.23       15.02      4.15 o
  -8   1  13       16.58       14.31      3.41 o
  -7   1  13       45.62       50.10      4.63 o
  -6   1  13      394.65      405.20      9.79 o
  -5   1  13      390.25      420.07     11.71 o
  -4   1  13      175.50      183.54      8.44 o
  -3   1  13        8.06        9.59      1.28 o
  -2   1  13       64.27       52.34      2.94 o
  -1   1  13       95.28      107.06      5.30 o
   0   1  13      426.58      450.88     14.54 o
   1   1  13       82.41       76.29      3.51 o
   2   1  13       17.43       17.99      2.93 o
   3   1  13       13.36       13.62      3.35 o
   4   1  13      410.56      409.21     11.74 o
   5   1  13      211.68      185.11      8.86 o
   6   1  13      108.17       93.35      7.26 o
   7   1  13       69.69       76.20      6.60 o
   8   1  13        0.93        1.87      5.21 o
   9   1  13       12.47        4.98      5.07 o
  10   1  13        0.01        1.93      5.67 o
 -12   2  13        5.39        0.00      6.70 o
 -11   2  13       44.87       38.42      6.99 o
 -10   2  13       17.86       27.71      4.53 o
  -9   2  13       25.16       25.65      4.53 o
  -8   2  13       18.40       12.25      3.14 o
  -7   2  13        2.49        1.67      3.43 o
  -6   2  13      135.00      137.22      6.20 o
  -5   2  13      411.00      428.47     11.13 o
  -4   2  13        0.00        1.68      1.87 o
  -3   2  13        2.54        2.12      2.44 o
  -2   2  13      391.42      397.99      6.94 o
  -1   2  13       42.00       43.59      3.39 o
   0   2  13      212.16      223.01      8.85 o
   1   2  13        5.91        3.36      3.61 o
   2   2  13      448.53      422.74      9.85 o
   3   2  13        0.38        0.00      4.63 o
   4   2  13      857.78      864.49     18.27 o
   5   2  13       47.19       47.87      6.10 o
   6   2  13        9.39       12.19      5.74 o
   7   2  13        3.72        6.87      5.30 o
   8   2  13      112.29      103.06      7.52 o
   9   2  13       11.54        7.18      4.89 o
  10   2  13        9.97        7.87      5.11 o
 -12   3  13        5.10       12.14      6.15 o
 -11   3  13        0.02        0.40      5.59 o
 -10   3  13        5.16        5.66      4.31 o
  -9   3  13       36.31       36.97      5.33 o
  -8   3  13      108.74      105.26      5.79 o
  -7   3  13        0.09        0.00      3.03 o
  -6   3  13      288.05      272.27      8.53 o
  -5   3  13       14.01       10.95      2.68 o
  -4   3  13        2.94        2.38      2.06 o
  -3   3  13        4.26        3.70      2.99 o
  -2   3  13      409.76      410.48      8.68 o
  -1   3  13        1.00        1.03      2.79 o
   0   3  13       16.07       14.96      3.24 o
   1   3  13        2.57        5.74      4.00 o
   2   3  13      125.37      117.43      7.37 o
   3   3  13      308.98      306.78     11.29 o
   4   3  13      257.89      248.64     12.76 o
   5   3  13       22.67       24.50      5.82 o
   6   3  13       59.80       60.32      6.62 o
   7   3  13        3.55        2.83      4.97 o
   8   3  13        0.90        1.60      4.57 o
   9   3  13       19.97       18.24      5.34 o
 -11   4  13        1.80        5.78     11.76 o
 -10   4  13        2.16        5.62      4.87 o
  -9   4  13        3.18        3.97      3.94 o
  -8   4  13       21.55       17.51      3.45 o
  -7   4  13        5.20        5.53      2.82 o
  -6   4  13      129.78      126.87      5.49 o
  -5   4  13       34.83       34.65      3.71 o
  -4   4  13        9.28       15.69      2.93 o
  -3   4  13      187.25      175.34      6.46 o
  -2   4  13       11.07       12.81      3.35 o
  -1   4  13       43.29       31.28      3.66 o
   0   4  13      219.75      234.01      8.11 o
   1   4  13        4.24        2.53      1.60 o
   2   4  13        7.47        6.68      4.26 o
   3   4  13      132.14      131.30      8.47 o
   4   4  13       97.59       93.03      7.05 o
   5   4  13       65.46       70.07      6.49 o
   6   4  13       37.15       38.99      4.94 o
   7   4  13       11.09       13.87      4.71 o
   8   4  13        2.04        1.78      5.04 o
   9   4  13       25.54       26.82      5.59 o
 -11   5  13        3.22        4.21      7.28 o
 -10   5  13       10.11        8.23      6.87 o
  -9   5  13        6.27        7.52      7.51 o
  -8   5  13        0.00        0.00     12.98 o
  -7   5  13       83.85       86.21     16.02 o
  -6   5  13        7.59        9.61      4.60 o
  -5   5  13        1.38        3.25      3.82 o
  -4   5  13       92.81       99.30      4.94 o
  -3   5  13      202.79      211.08      6.47 o
  -2   5  13       42.52       41.83      3.96 o
  -1   5  13      202.34      181.17      6.81 o
   0   5  13      286.71      284.11      8.41 o
   1   5  13      349.64      379.19     10.39 o
   2   5  13       18.06       20.14      4.61 o
   3   5  13       49.35       46.03      5.29 o
   4   5  13        0.66        0.00      4.33 o
   5   5  13        4.36        3.06      4.38 o
   6   5  13        5.99       15.25      4.88 o
   7   5  13       10.81       13.17      5.23 o
   8   5  13        5.48        2.70      5.68 o
 -10   6  13        0.04        0.00     10.61 o
  -9   6  13       16.33        5.70      9.63 o
  -8   6  13        7.33        2.92     14.60 o
  -7   6  13       16.99       12.46      8.02 o
  -6   6  13      159.41      147.07     10.46 o
  -5   6  13      426.45      416.66     15.69 o
  -4   6  13      178.57      202.00      9.48 o
  -3   6  13       24.50       19.33      4.36 o
  -2   6  13       15.96       20.37      4.36 o
  -1   6  13      204.67      202.58      8.92 o
   0   6  13        2.01        0.00      4.19 o
   1   6  13      252.07      246.99      9.62 o
   2   6  13        5.16        5.26      4.72 o
   3   6  13       13.33        9.60      4.95 o
   4   6  13        3.70        4.77      5.00 o
   5   6  13        1.13        4.91      4.74 o
   6   6  13       23.02       21.37      5.13 o
   7   6  13        6.29        1.58      5.65 o
  -8   7  13        0.01        0.00     12.98 o
  -7   7  13       18.02       24.52      8.12 o
  -6   7  13        0.42        3.87      5.48 o
  -5   7  13        9.05        5.64      6.71 o
  -4   7  13       49.85       48.50      5.75 o
  -3   7  13        0.29        0.00      5.05 o
  -2   7  13       38.33       34.87      5.40 o
  -1   7  13       13.95       15.95      4.62 o
   0   7  13        1.40        0.00      5.14 o
   1   7  13       12.71        5.10      5.77 o
   2   7  13       47.13       48.86      6.87 o
   3   7  13       11.00        4.72      5.97 o
   4   7  13        1.04        1.12      6.97 o
   5   7  13        6.81       10.23      6.56 o
   6   7  13        0.11        5.50      6.31 o
  -7   8  13       21.24       25.26      7.58 o
  -6   8  13       10.05        6.02      9.61 o
  -5   8  13        4.14        9.10      6.19 o
  -4   8  13       20.14       29.52      6.43 o
  -3   8  13       52.54       50.95      6.74 o
  -2   8  13        7.62        2.86      5.56 o
  -1   8  13       46.35       42.31      5.70 o
   0   8  13       78.21       88.69      7.37 o
   1   8  13        6.58        2.83      5.84 o
   2   8  13        1.99        0.00      6.09 o
   3   8  13        2.10        4.46      6.43 o
   4   8  13       10.20        8.12      6.73 o
  -4   9  13        0.06        2.70      6.58 o
  -3   9  13       26.01       25.40      6.29 o
  -2   9  13       31.49       34.62      6.33 o
  -1   9  13        0.02        6.48      6.12 o
   0   9  13        1.98        0.33      5.95 o
   1   9  13       13.65       14.21      6.88 o
 -12   0  14       16.32       12.48      8.61 o
 -10   0  14        6.69        6.10      8.26 o
  -8   0  14       50.54       52.79      7.11 o
  -6   0  14        3.23        4.62      4.55 o
  -4   0  14      357.45      394.56     30.06 o
  -2   0  14       59.09       52.35      4.38 o
   0   0  14        3.05        2.39      2.26 o
   2   0  14       86.81       96.82      8.60 o
   4   0  14        5.28        6.64      5.58 o
   6   0  14      176.07      142.79     11.92 o
   8   0  14       20.08       26.23      7.82 o
 -12   1  14        0.92        0.86      6.85 o
 -11   1  14       18.17       25.90      6.80 o
 -10   1  14       55.60       56.92      8.19 o
  -9   1  14        2.54        2.15      4.36 o
  -8   1  14        1.17        0.00      3.60 o
  -7   1  14      110.57      106.60      6.47 o
  -6   1  14        1.25        0.00      3.28 o
  -5   1  14        1.51        4.04      4.41 o
  -4   1  14     1264.94     1335.37     36.60 o
  -3   1  14        1.01        0.75      2.13 o
  -2   1  14        3.05        1.97      1.35 o
  -1   1  14        9.35       14.52      3.51 o
   0   1  14        0.92        0.00      2.69 o
   1   1  14        0.10        0.00      1.33 o
   2   1  14        3.32        0.72      2.51 o
   3   1  14      145.47      130.06      6.39 o
   4   1  14       14.02       13.20      4.13 o
   5   1  14      497.41      501.74     13.03 o
   6   1  14       66.87       64.42      6.48 o
   7   1  14       35.29       33.40      5.70 o
   8   1  14       13.00       11.59      5.03 o
   9   1  14        4.31        4.06      5.55 o
 -12   2  14       10.14       11.69      6.56 o
 -11   2  14       33.16       28.90      6.99 o
 -10   2  14       11.16       14.97      5.94 o
  -9   2  14        7.11        2.92      4.37 o
  -8   2  14       49.84       42.48      4.58 o
  -7   2  14        7.00        4.93      3.71 o
  -6   2  14      182.77      192.52      8.73 o
  -5   2  14        0.10        3.56      4.45 o
  -4   2  14       41.14       31.77      3.36 o
  -3   2  14       30.42       31.90      3.15 o
  -2   2  14      117.61      127.79      4.04 o
  -1   2  14        1.82        0.75      2.56 o
   0   2  14       28.76       22.57      3.88 o
   1   2  14      153.47      157.55      7.47 o
   2   2  14      133.78      128.59      6.24 o
   3   2  14       14.50       19.78      3.72 o
   4   2  14      226.37      272.50     11.32 o
   5   2  14      221.04      220.12     10.81 o
   6   2  14      105.81       96.03      8.78 o
   7   2  14        0.00        1.98      5.30 o
   8   2  14        1.04        1.21      5.61 o
   9   2  14       30.80       41.71      5.46 o
 -11   3  14       25.33       15.38      6.21 o
 -10   3  14        2.16        3.58      4.46 o
  -9   3  14       14.14       13.64      4.32 o
  -8   3  14       41.18       44.35      4.67 o
  -7   3  14       53.81       46.02      4.12 o
  -6   3  14      149.97      142.10      7.72 o
  -5   3  14       28.96       31.29      4.10 o
  -4   3  14        0.05        2.51      3.16 o
  -3   3  14       30.07       29.54      3.09 o
  -2   3  14        0.02        0.00      2.79 o
  -1   3  14      123.88      123.59      5.42 o
   0   3  14        1.50        4.81      3.13 o
   1   3  14       71.54       79.18      5.45 o
   2   3  14      328.81      324.34     11.34 o
   3   3  14       84.22       85.96      7.35 o
   4   3  14        0.45        0.00      5.38 o
   5   3  14       45.12       40.38      6.32 o
   6   3  14        6.90       13.02      5.40 o
   7   3  14       39.22       33.69      5.45 o
   8   3  14       10.35       17.12      4.96 o
   9   3  14       26.49       30.73      5.55 o
 -11   4  14        8.57        3.50     13.01 o
 -10   4  14        1.17        0.00      6.59 o
  -9   4  14        0.65        0.00      5.76 o
  -8   4  14       16.12       16.19      3.64 o
  -7   4  14       58.20       48.53      4.53 o
  -6   4  14       48.44       46.81      3.83 o
  -5   4  14      251.10      239.23      8.70 o
  -4   4  14        5.28        4.94      3.49 o
  -3   4  14       24.93       19.92      3.58 o
  -2   4  14       12.20       11.09      3.37 o
  -1   4  14       39.75       36.22      4.07 o
   0   4  14      161.24      170.60      7.42 o
   1   4  14        0.33        0.75      4.25 o
   2   4  14       82.89       70.97      6.01 o
   3   4  14      142.29      151.93     10.47 o
   4   4  14       57.30       58.17      6.28 o
   5   4  14       21.16       27.43      5.50 o
   6   4  14       25.15       28.42      4.71 o
   7   4  14       18.02       19.99      4.83 o
   8   4  14        1.55        0.00      5.17 o
 -10   5  14        0.56        2.56      7.78 o
  -9   5  14       18.92       19.11      8.91 o
  -8   5  14        6.53        7.13      7.05 o
  -7   5  14       24.20       21.38      7.41 o
  -6   5  14      109.80      110.10      7.17 o
  -5   5  14      104.87       89.54      6.39 o
  -4   5  14      197.78      177.76      7.01 o
  -3   5  14       25.72       29.08      3.86 o
  -2   5  14       23.45       24.92      3.84 o
  -1   5  14        8.98        8.20      3.62 o
   0   5  14      293.95      279.30      9.63 o
   1   5  14       12.19       11.91      4.52 o
   2   5  14       73.10       66.28      5.60 o
   3   5  14       20.88       21.47      4.92 o
   4   5  14        4.05        5.67      4.24 o
   5   5  14       56.75       49.39      5.78 o
   6   5  14        0.22        0.44      4.95 o
   7   5  14        0.01        0.00      5.37 o
  -9   6  14        0.00        0.00      8.45 o
  -8   6  14       59.19       58.80      9.89 o
  -7   6  14       27.91       18.34      6.36 o
  -6   6  14        4.91        6.59      5.40 o
  -5   6  14        5.34        8.87      4.98 o
  -4   6  14       64.10       54.36      5.97 o
  -3   6  14        1.49        3.19      4.71 o
  -2   6  14      118.35      116.88      7.45 o
  -1   6  14       35.34       25.14      4.60 o
   0   6  14        1.90        0.00      4.89 o
   1   6  14        3.49        5.64      4.57 o
   2   6  14      132.48      135.40      7.54 o
   3   6  14       47.26       42.83      5.56 o
   4   6  14        3.66        3.21      5.14 o
   5   6  14       13.52       14.85      5.66 o
   6   6  14        0.08        0.98      5.33 o
   7   6  14        1.94        5.27      5.30 o
  -8   7  14        1.85        6.78     13.52 o
  -7   7  14        8.55        2.32      6.97 o
  -6   7  14       11.40        5.39      8.93 o
  -5   7  14       23.29       27.00      5.85 o
  -4   7  14        3.42       11.98      5.57 o
  -3   7  14        0.74        5.50      5.33 o
  -2   7  14       27.22       29.67      5.22 o
  -1   7  14       59.17       58.51      6.63 o
   0   7  14        4.93       19.51      6.25 o
   1   7  14        9.03        4.71      5.65 o
   2   7  14       10.06       10.65      6.15 o
   3   7  14       10.74        4.87      5.98 o
   4   7  14        7.69        5.92      6.29 o
   5   7  14        0.13        0.00      6.51 o
  -6   8  14        1.31        0.71     10.19 o
  -5   8  14        2.42        3.09      6.29 o
  -4   8  14       73.20       76.29      8.06 o
  -3   8  14       19.13        9.60      6.56 o
  -2   8  14       45.17       36.77      5.89 o
  -1   8  14      115.01      125.72      8.01 o
   0   8  14       21.66       16.92      6.18 o
   1   8  14        1.88        4.54      5.93 o
   2   8  14        2.38        0.47      6.01 o
   3   8  14        5.58        5.52      6.55 o
 -11   0  15        5.90        0.00      8.41 o
  -9   0  15       54.97       76.34      7.58 o
  -7   0  15      230.82      240.31     11.45 o
  -5   0  15       36.60       32.55      7.93 o
  -3   0  15       24.81       26.58      5.56 o
  -1   0  15      140.42      150.42     16.16 o
   1   0  15       65.98       57.46      5.08 o
   3   0  15       26.74       39.64      6.00 o
   5   0  15       45.25       53.55      8.07 o
   7   0  15       75.48       89.69     10.64 o
   9   0  15        0.01        1.50      7.23 o
 -12   1  15        9.70       11.65      7.27 o
 -11   1  15        3.42        6.07      6.49 o
 -10   1  15        4.75        5.71      6.09 o
  -9   1  15        5.05        9.59      4.45 o
  -8   1  15        0.05        0.00      3.68 o
  -7   1  15       90.32       87.08      5.68 o
  -6   1  15      139.55      133.59      7.11 o
  -5   1  15       50.94       58.53      8.52 o
  -4   1  15      289.53      310.69     11.13 o
  -3   1  15      128.76      137.75      6.63 o
  -2   1  15      145.15      148.54      7.19 o
  -1   1  15        5.83        2.18      2.33 o
   0   1  15        0.09        0.02      2.97 o
   1   1  15        0.34        0.00      3.32 o
   2   1  15        2.57        0.00      2.58 o
   3   1  15      239.41      256.79      8.48 o
   4   1  15        3.69        5.85      4.39 o
   5   1  15        0.44        0.00      4.47 o
   6   1  15       55.28       60.73      6.09 o
   7   1  15       22.94       34.52      5.68 o
   8   1  15       29.89       33.02      5.62 o
   9   1  15        0.26        0.00      5.86 o
 -11   2  15       56.37       66.42      8.33 o
 -10   2  15       82.25       89.98      8.64 o
  -9   2  15        5.69        3.96      4.45 o
  -8   2  15       42.43       41.84      4.91 o
  -7   2  15      229.75      249.53      8.73 o
  -6   2  15        0.82        1.11      4.24 o
  -5   2  15      580.47      585.10     15.07 o
  -4   2  15      603.85      550.62     17.21 o
  -3   2  15       12.27       12.28      2.59 o
  -2   2  15      133.60      115.28      4.82 o
  -1   2  15       46.79       55.45      4.15 o
   0   2  15       35.63       26.91      4.36 o
   1   2  15       89.76       83.38      6.22 o
   2   2  15       98.93       95.46      7.07 o
   3   2  15      125.57      117.25      7.83 o
   4   2  15      504.51      496.91     14.98 o
   5   2  15       64.77       52.78      6.82 o
   6   2  15        7.88       13.36      5.83 o
   7   2  15       27.20       23.90      5.75 o
   8   2  15        3.19        6.08      5.80 o
   9   2  15        1.59        0.00      5.93 o
 -11   3  15        2.00        2.88      6.46 o
 -10   3  15        4.14        0.00      4.51 o
  -9   3  15        5.92        7.55      4.07 o
  -8   3  15        0.09        0.00      3.42 o
  -7   3  15        1.99        1.89      4.23 o
  -6   3  15        1.40        8.19      4.08 o
  -5   3  15      109.03      108.83      7.86 o
  -4   3  15       44.91       50.23      4.77 o
  -3   3  15       36.82       44.06      3.83 o
  -2   3  15       15.59       14.93      3.08 o
  -1   3  15       92.73       89.82      4.97 o
   0   3  15       22.00       32.64      4.11 o
   1   3  15      111.42      108.86      6.35 o
   2   3  15      269.85      274.83     10.86 o
   3   3  15       12.28       11.35      5.44 o
   4   3  15        4.22        4.45      5.45 o
   5   3  15        4.42        6.08      5.85 o
   6   3  15       39.61       38.41      6.64 o
   7   3  15        5.70        3.16      5.91 o
   8   3  15       16.46       21.84      5.27 o
 -10   4  15        0.33        2.74      6.54 o
  -9   4  15       10.49       17.79      7.38 o
  -8   4  15        7.38       10.01      6.80 o
  -7   4  15        2.97        0.00      3.34 o
  -6   4  15        1.25        0.00      3.59 o
  -5   4  15        8.39        6.31      3.62 o
  -4   4  15      101.64      103.65      5.90 o
  -3   4  15       17.14       16.85      3.43 o
  -2   4  15       53.28       47.83      4.35 o
  -1   4  15      202.74      202.51      7.53 o
   0   4  15       15.24       22.82      4.36 o
   1   4  15       43.58       39.00      5.00 o
   2   4  15      207.89      219.41      9.18 o
   3   4  15      187.87      197.72     10.29 o
   4   4  15       24.10       21.36      5.41 o
   5   4  15        2.09        0.00      5.45 o
   6   4  15       37.93       43.33      6.45 o
   7   4  15        9.04       11.86      5.11 o
   8   4  15        2.75        1.92      5.74 o
 -10   5  15        6.63       13.31      9.78 o
  -9   5  15        0.06        1.28      7.23 o
  -8   5  15       28.38       27.35      8.84 o
  -7   5  15        8.13        9.55      7.08 o
  -6   5  15        2.83        7.77      4.76 o
  -5   5  15        4.11        7.60      4.16 o
  -4   5  15       24.23       19.30      4.01 o
  -3   5  15        3.99        1.20      3.39 o
  -2   5  15       22.11       15.18      3.63 o
  -1   5  15        0.24        1.13      3.66 o
   0   5  15        0.84        3.07      4.06 o
   1   5  15       65.45       60.67      5.45 o
   2   5  15       57.98       53.12      5.66 o
   3   5  15       27.58       23.28      5.21 o
   4   5  15        0.19        0.00      4.87 o
   5   5  15        2.90        0.12      5.16 o
   6   5  15       29.12       30.92      5.60 o
   7   5  15       10.56       16.00      5.59 o
  -9   6  15        5.29        5.76      8.97 o
  -8   6  15        2.45        1.85      8.79 o
  -7   6  15       98.22      103.39     10.81 o
  -6   6  15       64.42       66.88      8.79 o
  -5   6  15       26.48       12.81      4.81 o
  -4   6  15        1.30        1.02      4.62 o
  -3   6  15        1.60        0.00      4.08 o
  -2   6  15       18.99       11.53      4.36 o
  -1   6  15        6.62       14.50      4.39 o
   0   6  15      182.13      171.76      8.66 o
   1   6  15       65.08       59.29      5.79 o
   2   6  15       25.07       32.80      5.08 o
   3   6  15       13.41       15.36      4.95 o
   4   6  15       38.96       38.03      5.75 o
   5   6  15        0.84        3.94      6.41 o
   6   6  15        6.35       16.70      6.66 o
  -7   7  15        0.77        0.66      9.30 o
  -6   7  15        0.13        0.00      7.13 o
  -5   7  15        3.22        8.44      4.78 o
  -4   7  15        3.38        5.38      4.94 o
  -3   7  15        9.42       14.34      5.36 o
  -2   7  15       54.40       57.33      6.76 o
  -1   7  15       59.46       46.37      6.35 o
   0   7  15        4.51        0.55      6.09 o
   1   7  15        9.32       12.33      5.74 o
   2   7  15        0.01        3.34      6.78 o
   3   7  15        4.25        7.95      6.19 o
   4   7  15        2.90        2.16      6.61 o
  -5   8  15        2.93        8.12      5.80 o
  -4   8  15        0.00        0.63      5.76 o
  -3   8  15       36.22       37.59      6.48 o
  -2   8  15        5.57        3.38      5.71 o
  -1   8  15       47.17       52.55      7.15 o
   0   8  15        9.12        8.38      6.75 o
   1   8  15       12.69       16.68      6.21 o
   2   8  15        5.12        4.73      6.39 o
 -10   0  16        0.02        0.00      8.26 o
  -8   0  16      140.36      167.15     11.58 o
  -6   0  16      133.25      140.31     11.64 o
  -4   0  16      362.82      340.20     17.45 o
  -2   0  16        8.09        7.13      1.90 o
   0   0  16        7.09       12.16      7.06 o
   2   0  16       44.00       36.45      5.35 o
   4   0  16       11.25        7.64      5.74 o
   6   0  16        3.64        0.42      6.88 o
   8   0  16        0.96        8.42      8.79 o
 -11   1  16        8.66        4.42      6.55 o
 -10   1  16        7.76       10.45      6.08 o
  -9   1  16       34.68       26.84      5.53 o
  -8   1  16       34.38       36.06      4.59 o
  -7   1  16       98.94       85.11      6.49 o
  -6   1  16      100.54      100.52      7.50 o
  -5   1  16      520.40      546.94     15.01 o
  -4   1  16        0.99        3.94      5.34 o
  -3   1  16      105.78       98.54      7.27 o
  -2   1  16      258.53      266.32      7.77 o
  -1   1  16        7.40        9.31      2.44 o
   0   1  16        0.08        1.68      3.35 o
   1   1  16       83.36       81.48      5.89 o
   2   1  16       43.83       43.36      5.19 o
   3   1  16       17.41       14.62      4.60 o
   4   1  16       96.16       93.52      7.46 o
   5   1  16        3.65        2.64      5.47 o
   6   1  16        7.52        8.76      5.80 o
   7   1  16       12.11       15.08      6.04 o
   8   1  16       13.72       23.86      7.08 o
 -11   2  16        2.45        0.00      6.49 o
 -10   2  16       46.33       60.92      7.90 o
  -9   2  16       23.46       25.07      4.66 o
  -8   2  16       21.10       29.03      4.41 o
  -7   2  16       77.80       75.67      6.04 o
  -6   2  16       20.12       18.59      6.85 o
  -5   2  16      809.69      814.82     18.30 o
  -4   2  16        0.83        3.19      5.49 o
  -3   2  16      200.68      208.20      6.79 o
  -2   2  16        2.85        4.58      2.51 o
  -1   2  16       47.28       31.92      3.69 o
   0   2  16        0.22        0.00      3.22 o
   1   2  16      197.76      196.09      8.87 o
   2   2  16        4.78        1.59      4.42 o
   3   2  16        5.77        6.62      4.88 o
   4   2  16        6.86        7.66      5.23 o
   5   2  16       12.23       19.97      5.51 o
   6   2  16        0.97        0.00      6.07 o
   7   2  16        4.56        7.40      6.40 o
   8   2  16        9.02       13.03      6.51 o
 -10   3  16        6.31        1.98      4.11 o
  -9   3  16        1.68        2.72      4.08 o
  -8   3  16       11.53       10.02      4.69 o
  -7   3  16       33.60       28.36      4.44 o
  -6   3  16        0.08        0.21      4.74 o
  -5   3  16       58.81       64.56      6.89 o
  -4   3  16        0.40        4.13      4.31 o
  -3   3  16      245.35      246.17      7.45 o
  -2   3  16       59.11       55.51      4.31 o
  -1   3  16       53.94       57.20      5.36 o
   0   3  16        0.04        0.66      3.79 o
   1   3  16        5.77       11.07      3.94 o
   2   3  16        6.13        7.25      5.03 o
   3   3  16       20.33       14.45      5.75 o
   4   3  16       16.28       14.47      5.71 o
   5   3  16        6.39       12.01      5.77 o
   6   3  16       40.90       38.69      6.84 o
   7   3  16       18.44       21.02      6.40 o
 -10   4  16        4.12        9.22      6.35 o
  -9   4  16       12.40       13.02      6.89 o
  -8   4  16        1.45        0.01      7.82 o
  -7   4  16        1.65        1.65      4.07 o
  -6   4  16       35.94       24.89      4.85 o
  -5   4  16        1.00        0.00      4.88 o
  -4   4  16        0.91        4.22      3.36 o
  -3   4  16        4.23        2.34      3.36 o
  -2   4  16        0.26        0.00      3.38 o
  -1   4  16       42.56       44.20      4.94 o
   0   4  16      156.69      144.99      7.43 o
   1   4  16       78.44       85.07      6.44 o
   2   4  16       27.24       22.97      4.84 o
   3   4  16        0.41        2.48      5.58 o
   4   4  16       21.52       22.70      6.26 o
   5   4  16       34.21       25.15      6.04 o
   6   4  16        5.97        8.77      6.07 o
   7   4  16        0.25        3.98      5.65 o
  -9   5  16        0.23        1.47      8.48 o
  -8   5  16       23.50       27.61      8.14 o
  -7   5  16       36.56       34.66      7.04 o
  -6   5  16       44.74       34.10      5.92 o
  -5   5  16       17.68       32.91      5.61 o
  -4   5  16        0.35        0.85      3.76 o
  -3   5  16        3.66        6.70      3.58 o
  -2   5  16        8.40        6.43      3.66 o
  -1   5  16        2.50        0.00      3.90 o
   0   5  16       16.05        9.14      4.33 o
   1   5  16       86.34       84.84      6.32 o
   2   5  16       36.83       31.49      5.09 o
   3   5  16        2.23        4.04      4.99 o
   4   5  16        6.42        6.73      5.05 o
   5   5  16       96.45      105.20      7.42 o
   6   5  16        6.23        8.11      5.22 o
  -8   6  16       64.38       84.72     10.62 o
  -7   6  16       10.83       26.13      9.67 o
  -6   6  16       14.33       18.38      7.32 o
  -5   6  16        1.43        0.50      5.14 o
  -4   6  16       23.60       31.90      5.06 o
  -3   6  16        0.19        1.97      4.37 o
  -2   6  16        3.99        0.00      4.42 o
  -1   6  16       49.08       64.08      6.93 o
   0   6  16        0.19        1.44      5.10 o
   1   6  16        0.06        0.00      5.04 o
   2   6  16       14.56       19.58      4.99 o
   3   6  16        0.06        0.00      5.10 o
   4   6  16        1.37        5.40      5.63 o
   5   6  16       26.14       27.26      6.74 o
  -6   7  16        1.81        4.37      7.65 o
  -5   7  16        2.38        0.00      6.09 o
  -4   7  16        6.77       13.33      5.51 o
  -3   7  16        0.06        2.78      5.37 o
  -2   7  16       34.15       41.48      6.56 o
  -1   7  16        5.78        5.86      5.55 o
   0   7  16        6.12        9.08      5.77 o
   1   7  16       47.81       44.10      7.57 o
   2   7  16       34.49       36.68      6.81 o
   3   7  16        5.87        6.84      6.32 o
  -3   8  16        2.20        5.16      5.54 o
  -2   8  16        1.95        3.52      5.98 o
  -1   8  16        3.20        1.87      6.56 o
   0   8  16        0.90        8.56      6.57 o
 -11   0  17       30.92       20.58      9.99 o
  -9   0  17       15.73       18.53      6.79 o
  -7   0  17       48.42       39.51      8.19 o
  -5   0  17      289.77      260.42     25.75 o
  -3   0  17      922.45      903.18     28.26 o
  -1   0  17        1.88        4.25      6.80 o
   1   0  17        2.04        7.09      8.42 o
   3   0  17       28.82       30.80      9.16 o
   5   0  17        2.10        0.00      8.48 o
   7   0  17       20.56        6.32     10.35 o
 -11   1  17        0.04        0.00      6.16 o
 -10   1  17        2.32        0.00      5.22 o
  -9   1  17        3.39       10.54      4.58 o
  -8   1  17        2.22        5.40      3.67 o
  -7   1  17       30.52       41.30      5.68 o
  -6   1  17       48.88       47.37      6.38 o
  -5   1  17       23.18       18.68      5.57 o
  -4   1  17        1.29        2.27      5.45 o
  -3   1  17        8.46       10.82      5.12 o
  -2   1  17        4.88        6.03      5.23 o
  -1   1  17       95.66       94.18      6.17 o
   0   1  17       68.32       47.85      4.75 o
   1   1  17        3.74        2.76      3.98 o
   2   1  17        4.96        1.64      4.41 o
   3   1  17        0.68        0.41      4.44 o
   4   1  17        4.48       10.13      5.17 o
   5   1  17       24.54       13.53      5.65 o
   6   1  17        0.76        0.29      6.19 o
   7   1  17        8.55       16.80      7.43 o
 -10   2  17        1.23        0.00      5.56 o
  -9   2  17       24.79       19.85      4.83 o
  -8   2  17      127.08      117.17      7.25 o
  -7   2  17        0.02        0.68      4.50 o
  -6   2  17        0.81        0.88      5.14 o
  -5   2  17       13.89       23.28      5.80 o
  -4   2  17      491.21      465.10     12.60 o
  -3   2  17        7.83        3.37      4.33 o
  -2   2  17      349.87      356.70     10.97 o
  -1   2  17       15.39       10.81      3.26 o
   0   2  17       33.43       30.17      3.93 o
   1   2  17        5.46        9.27      4.48 o
   2   2  17      370.75      368.07     12.49 o
   3   2  17       48.26       43.59      5.99 o
   4   2  17       30.96       20.70      5.85 o
   5   2  17       25.23       22.32      6.10 o
   6   2  17        0.12        3.73      6.23 o
   7   2  17       21.00       16.92      7.09 o
 -10   3  17       13.67       12.18      5.56 o
  -9   3  17        0.69        1.55      5.08 o
  -8   3  17       28.59       37.83      5.49 o
  -7   3  17        0.00        0.00      4.59 o
  -6   3  17       15.41        5.63      4.75 o
  -5   3  17        4.72        6.73      4.99 o
  -4   3  17      232.37      244.74      9.85 o
  -3   3  17       23.35       25.12      4.23 o
  -2   3  17       31.35       30.43      3.72 o
  -1   3  17       44.69       41.40      4.41 o
   0   3  17       30.99       34.76      4.47 o
   1   3  17        3.58        0.00      4.10 o
   2   3  17        0.38        1.40      5.40 o
   3   3  17        2.63        4.10      5.70 o
   4   3  17        8.45        5.87      5.59 o
   5   3  17        4.28        6.33      6.20 o
   6   3  17        0.07        1.95      6.57 o
   7   3  17        0.73        4.46      6.58 o
  -9   4  17        3.54        6.12      6.87 o
  -8   4  17       60.50       54.81      8.55 o
  -7   4  17       33.38       36.91      6.60 o
  -6   4  17        8.78        4.59      4.78 o
  -5   4  17       19.96       21.06      5.22 o
  -4   4  17        5.76       10.85      4.30 o
  -3   4  17        7.50        5.96      4.07 o
  -2   4  17        2.20        2.82      3.62 o
  -1   4  17        3.29        0.00      4.10 o
   0   4  17        4.16        2.65      4.09 o
   1   4  17        3.41        0.00      4.66 o
   2   4  17        2.39        4.97      4.66 o
   3   4  17       18.66       16.13      4.91 o
   4   4  17       44.43       40.79      6.49 o
   5   4  17       74.74       91.85      7.85 o
   6   4  17       50.93       65.79      7.62 o
  -8   5  17        0.43        1.14      7.49 o
  -7   5  17        4.98        7.32      9.03 o
  -6   5  17       16.17       13.92      5.35 o
  -5   5  17       13.34        9.00      4.84 o
  -4   5  17        1.14        1.99      4.49 o
  -3   5  17        1.59        1.88      4.67 o
  -2   5  17       22.47       18.60      4.06 o
  -1   5  17       86.65       85.48      6.00 o
   0   5  17       21.61       28.69      4.66 o
   1   5  17       29.48       24.93      5.06 o
   2   5  17        4.00        5.92      4.76 o
   3   5  17        9.32        8.78      5.19 o
   4   5  17       41.82       53.33      6.33 o
   5   5  17        0.70        4.95      5.06 o
  -7   6  17       57.03       55.75     11.37 o
  -6   6  17       10.37       19.39      7.48 o
  -5   6  17        5.01        2.40      6.12 o
  -4   6  17       15.55       16.64      5.07 o
  -3   6  17        7.66        4.32      4.37 o
  -2   6  17       17.29       16.95      4.68 o
  -1   6  17       10.40        7.13      5.12 o
   0   6  17       11.23       15.23      5.26 o
   1   6  17       14.41       16.30      5.35 o
   2   6  17        6.01        2.92      5.13 o
   3   6  17        1.10        3.96      5.28 o
   4   6  17       17.35       20.23      5.99 o
  -5   7  17        0.21        7.08      6.16 o
  -4   7  17        0.22        5.00      6.37 o
  -3   7  17        5.72        0.00      5.74 o
  -2   7  17        0.69        0.09      5.31 o
  -1   7  17       14.24       16.29      6.03 o
   0   7  17        0.19        0.00      6.37 o
   1   7  17       10.53        6.55      7.16 o
   2   7  17       12.36       19.36      6.65 o
 -10   0  18        0.43        0.00      9.85 o
  -8   0  18       26.46       20.41      8.03 o
  -6   0  18      107.97      127.15     12.22 o
  -4   0  18      268.55      275.83     33.49 o
  -2   0  18      407.47      413.53     20.91 o
   0   0  18       19.64       21.82      8.28 o
   2   0  18        0.06        0.00      9.42 o
   4   0  18        7.98        0.35      9.11 o
   6   0  18       12.44        0.00     10.61 o
 -10   1  18       13.83       15.79      5.26 o
  -9   1  18        1.86        0.00      4.58 o
  -8   1  18       12.43       10.21      4.61 o
  -7   1  18       42.01       48.58      6.79 o
  -6   1  18      409.47      418.57     14.20 o
  -5   1  18       14.31       12.25      5.58 o
  -4   1  18        0.02        3.42      4.94 o
  -3   1  18       14.27       16.53      5.30 o
  -2   1  18       14.33       10.89      5.67 o
  -1   1  18       32.99       27.28      6.92 o
   0   1  18       28.94       21.81      6.15 o
   1   1  18       31.48       13.54      5.94 o
   2   1  18       19.14       15.89      6.58 o
   3   1  18       18.74       18.53      6.76 o
   4   1  18        0.40        0.00      6.86 o
   5   1  18       16.41       14.89      6.70 o
   6   1  18        5.67        7.16      7.37 o
   7   1  18       19.84       14.96      7.66 o
 -10   2  18        3.58        6.73      5.68 o
  -9   2  18       35.06       30.68      5.45 o
  -8   2  18       34.17       37.01      7.35 o
  -7   2  18        7.13        1.04      5.07 o
  -6   2  18        0.09        1.26      5.16 o
  -5   2  18       53.96       52.32      6.62 o
  -4   2  18        8.91       15.69      5.33 o
  -3   2  18       33.80       34.10      6.20 o
  -2   2  18        7.03        8.03      4.18 o
  -1   2  18      275.47      291.00     19.11 o
   0   2  18        0.47        2.47      4.30 o
   1   2  18      139.42      138.79     10.63 o
   2   2  18       16.63       28.14      7.04 o
   3   2  18       23.55       21.46      7.16 o
   4   2  18       15.10        7.77      7.80 o
   5   2  18        3.00        0.00      7.50 o
   6   2  18        0.11        2.61      7.30 o
  -9   3  18       30.41       29.84      5.74 o
  -8   3  18        8.10       12.07      5.69 o
  -7   3  18        8.42        2.80      4.83 o
  -6   3  18       67.44       73.22      7.10 o
  -5   3  18       20.66       13.96      5.56 o
  -4   3  18        2.40        4.94      5.46 o
  -3   3  18        0.70        0.00      4.41 o
  -2   3  18      100.57      115.64      7.64 o
  -1   3  18        5.64        3.46      3.84 o
   0   3  18        4.96        7.95      3.94 o
   1   3  18      167.75      162.82     10.03 o
   2   3  18       29.73       28.66      5.85 o
   3   3  18       61.16       52.76      6.39 o
   4   3  18      106.76      115.43      9.01 o
   5   3  18       50.70       51.70      8.01 o
   6   3  18        8.33       13.94      6.64 o
  -9   4  18        2.36        7.87      7.08 o
  -8   4  18       16.76       24.50      8.65 o
  -7   4  18       66.45       63.38      7.98 o
  -6   4  18        0.28        0.00      5.05 o
  -5   4  18        0.92        3.41      4.91 o
  -4   4  18       17.05       20.85      5.10 o
  -3   4  18       15.92       19.81      5.05 o
  -2   4  18       20.82       19.84      4.55 o
  -1   4  18        4.27        6.87      4.14 o
   0   4  18        1.08        1.95      4.52 o
   1   4  18       30.69       31.61      5.50 o
   2   4  18        1.47        0.00      4.62 o
   3   4  18        0.48        5.53      5.18 o
   4   4  18        2.61        0.00      6.22 o
   5   4  18        3.50        4.38      7.00 o
  -7   5  18        1.89        3.78      8.83 o
  -6   5  18        0.18        0.86      5.77 o
  -5   5  18        2.07        0.31      5.07 o
  -4   5  18        0.48        0.00      4.73 o
  -3   5  18       20.25       17.66      4.90 o
  -2   5  18        0.26        1.37      4.74 o
  -1   5  18        3.00        0.82      4.53 o
   0   5  18       39.52       43.14      5.50 o
   1   5  18       15.87        9.93      4.70 o
   2   5  18        5.71        0.00      4.97 o
   3   5  18       22.60       36.30      5.65 o
   4   5  18        2.48        6.03      5.50 o
  -6   6  18        1.14        4.09      7.28 o
  -5   6  18        1.06        4.58      5.56 o
  -4   6  18        0.55        0.00      5.33 o
  -3   6  18        2.92        0.00      5.29 o
  -2   6  18        8.01        3.38      5.04 o
  -1   6  18        5.55        0.96      5.15 o
   0   6  18       91.38       95.70      8.13 o
   1   6  18        4.64        5.39      5.58 o
   2   6  18        0.04        0.00      5.24 o
   3   6  18        6.24        9.08      5.67 o
  -2   7  18        8.72        7.50      6.79 o
  -1   7  18        0.79        5.81      6.08 o
  -9   0  19       15.95        8.43     12.85 o
  -7   0  19       44.06       27.79      7.89 o
  -5   0  19       86.25       94.79     12.32 o
  -3   0  19       35.74       44.44      9.18 o
  -1   0  19        3.00        0.00      7.29 o
   1   0  19       35.95       17.77      8.95 o
   3   0  19       12.17       16.85      9.97 o
   5   0  19        0.03        0.00     10.28 o
  -9   1  19       11.22        8.90      9.33 o
  -8   1  19        0.62        3.66      4.83 o
  -7   1  19       46.18       46.99      6.21 o
  -6   1  19       22.18       24.56      5.77 o
  -5   1  19        0.08        1.32      5.52 o
  -4   1  19        0.29        2.01      5.20 o
  -3   1  19        3.30        6.62      5.63 o
  -2   1  19       59.62       62.57      7.35 o
  -1   1  19       11.67       19.45      5.65 o
   0   1  19        8.72       10.22      6.44 o
   1   1  19        0.10        0.00      6.33 o
   2   1  19        0.28        7.16      6.51 o
   3   1  19        0.26        0.00      6.62 o
   4   1  19        0.36        0.00      7.34 o
   5   1  19        0.03        0.00      7.60 o
   6   1  19        0.76        3.78      7.05 o
  -9   2  19        6.66        8.71      6.23 o
  -8   2  19        0.87        0.00      6.30 o
  -7   2  19        5.62       11.70      5.17 o
  -6   2  19       59.61       44.23      6.61 o
  -5   2  19       23.27       35.36      6.38 o
  -4   2  19        2.42        0.00      5.26 o
  -3   2  19       11.80       12.67      5.47 o
  -2   2  19        6.25        3.39      5.88 o
  -1   2  19        7.28        5.03      5.50 o
   0   2  19       50.00       59.09      7.33 o
   1   2  19       11.35       12.84      6.28 o
   2   2  19       46.73       30.85      7.06 o
   3   2  19        0.39        0.00      6.95 o
   4   2  19        0.67        0.33      7.24 o
   5   2  19       18.82       15.07      7.73 o
  -8   3  19        1.30        5.90      6.31 o
  -7   3  19       22.78       22.49      6.76 o
  -6   3  19        4.35        4.49      5.24 o
  -5   3  19       18.27       12.24      5.71 o
  -4   3  19       34.94       40.68      7.00 o
  -3   3  19        9.11       14.91      5.91 o
  -2   3  19       40.67       55.00      7.32 o
  -1   3  19       26.71       22.41      5.92 o
   0   3  19       31.63       30.14      6.73 o
   1   3  19        0.02        3.03      5.34 o
   2   3  19        0.01        0.00      5.65 o
   3   3  19        3.02        0.00      6.91 o
   4   3  19        6.57        6.33      8.06 o
   5   3  19        0.09       18.71      7.65 o
  -8   4  19        6.06        4.37      8.75 o
  -7   4  19        1.01        0.00      6.33 o
  -6   4  19        1.58        0.22      6.25 o
  -5   4  19        1.38        4.91      5.68 o
  -4   4  19        0.72        6.79      5.44 o
  -3   4  19       14.88       23.49      5.36 o
  -2   4  19       20.13       11.57      4.99 o
  -1   4  19       21.30       21.87      5.34 o
   0   4  19        1.76        3.45      5.37 o
   1   4  19       20.96       27.53      5.52 o
   2   4  19        0.13        2.00      5.06 o
   3   4  19       16.64       13.68      5.48 o
   4   4  19       44.95       51.01      7.40 o
  -6   5  19        1.07        0.92      5.29 o
  -5   5  19       10.86       11.86      5.48 o
  -4   5  19        7.14       13.13      5.52 o
  -3   5  19        0.66        0.69      5.03 o
  -2   5  19        3.62        7.40      5.38 o
  -1   5  19        7.47        5.90      5.21 o
   0   5  19        1.28        1.48      5.22 o
   1   5  19        4.74        2.84      4.69 o
   2   5  19       20.52       21.37      5.31 o
   3   5  19        0.02        0.87      5.36 o
  -4   6  19        4.42        2.13      5.24 o
  -3   6  19        0.14        0.00      5.34 o
  -2   6  19        0.10        0.00      6.21 o
  -1   6  19       26.17       19.42      6.27 o
   0   6  19        7.19        3.95      5.42 o
   1   6  19        1.56        8.03      5.77 o
  -8   0  20       76.09       66.99     11.27 o
  -6   0  20       16.34       18.42      7.89 o
  -4   0  20        2.80        0.00      7.33 o
  -2   0  20      112.69      109.46     16.55 o
   0   0  20       78.00       61.72     10.68 o
   2   0  20       32.33       27.75     10.85 o
   4   0  20        0.46        5.35     10.52 o
  -8   1  20       16.42        7.33      5.28 o
  -7   1  20       19.84       13.74      5.18 o
  -6   1  20       57.76       68.05      9.14 o
  -5   1  20        0.05        2.05      5.71 o
  -4   1  20        0.12        6.19      5.37 o
  -3   1  20        8.41        2.62      5.55 o
  -2   1  20        5.34        2.72      6.00 o
  -1   1  20       42.92       61.79      7.89 o
   0   1  20       48.84       51.89      7.60 o
   1   1  20        0.69        0.00      6.67 o
   2   1  20        0.73        2.77      7.03 o
   3   1  20       24.59       33.87      7.89 o
   4   1  20       10.51       13.32      7.21 o
   5   1  20        2.00        0.00      7.15 o
  -8   2  20        0.46        3.80      6.56 o
  -7   2  20       35.25       26.75      5.74 o
  -6   2  20        2.03        0.00      5.46 o
  -5   2  20       32.15       37.92      6.49 o
  -4   2  20        3.62        0.28      5.53 o
  -3   2  20       25.01       29.75      7.77 o
  -2   2  20       23.41       23.82      6.05 o
  -1   2  20        0.01        3.13      6.92 o
   0   2  20       17.53       16.69      6.92 o
   1   2  20        0.24        0.00      7.02 o
   2   2  20        0.97        1.48      6.98 o
   3   2  20       10.81       20.61      7.30 o
   4   2  20        0.01        1.78      7.38 o
  -7   3  20        0.31        2.26      5.87 o
  -6   3  20       12.31       13.45      5.87 o
  -5   3  20       17.48       16.20      5.75 o
  -4   3  20        4.67        0.00      5.98 o
  -3   3  20        0.83        4.67      5.87 o
  -2   3  20        2.65        0.00      6.29 o
  -1   3  20        0.02        0.00      6.17 o
   0   3  20       13.53        6.06      6.30 o
   1   3  20        5.55        4.99      6.96 o
   2   3  20        1.28        5.69      5.85 o
   3   3  20        0.01        7.58      7.76 o
   4   3  20       27.54       25.90      9.20 o
  -6   4  20       21.39        9.04      7.14 o
  -5   4  20       19.07       15.35      6.75 o
  -4   4  20        3.00        4.43      6.07 o
  -3   4  20       11.51       20.70      6.82 o
  -2   4  20        0.37        0.00      6.57 o
  -1   4  20       16.62       16.47      6.58 o
   0   4  20       84.84      100.58     10.17 o
   1   4  20        1.64       12.82      7.18 o
   2   4  20        2.53        3.15      6.02 o
   3   4  20        5.36        9.40      7.00 o
  -5   5  20       18.66       17.83      6.65 o
  -4   5  20        0.53        2.68      6.69 o
  -3   5  20       18.83       19.53      5.71 o
  -2   5  20        3.60       11.11      5.71 o
  -1   5  20        6.50       11.26      6.16 o
   0   5  20        2.22        6.43      6.87 o
   1   5  20        0.20        0.00      6.88 o
  -7   0  21       91.42       78.97     11.23 o
  -5   0  21       34.73       42.98     14.73 o
  -3   0  21       33.98       20.00      9.06 o
  -1   0  21       12.73       15.77      9.43 o
   1   0  21        0.11        0.00      8.67 o
   3   0  21        1.50        0.34     11.53 o
  -7   1  21        0.87        1.95      5.71 o
  -6   1  21        1.29        0.00      5.59 o
  -5   1  21        1.24        3.32      5.66 o
  -4   1  21        6.68        0.00      6.14 o
  -3   1  21       10.22        0.00      5.80 o
  -2   1  21        1.72        1.01      6.37 o
  -1   1  21       26.69       20.98      6.40 o
   0   1  21        1.16        5.88      6.29 o
   1   1  21        1.61        0.00      7.08 o
   2   1  21        0.85        7.63      6.76 o
   3   1  21        0.14        4.12      7.61 o
  -7   2  21        2.78        2.21      5.85 o
  -6   2  21        3.92        4.24      5.49 o
  -5   2  21        2.04        3.05      5.76 o
  -4   2  21        0.01        0.54      5.67 o
  -3   2  21       22.17       24.99      6.26 o
  -2   2  21        0.10        0.00      6.17 o
  -1   2  21       59.30       55.83      7.67 o
   0   2  21       30.73       25.08      6.91 o
   1   2  21        0.93        0.00      6.34 o
   2   2  21        0.73        0.02      6.95 o
   3   2  21       10.76        9.95      7.31 o
  -6   3  21        9.15        6.85      5.98 o
  -5   3  21       17.95       15.43      6.07 o
  -4   3  21        0.05        2.06      5.70 o
  -3   3  21       16.80       12.01      5.97 o
  -2   3  21        0.93        0.00      6.08 o
  -1   3  21       26.40       22.21      6.72 o
   0   3  21        1.99        8.45      6.88 o
   1   3  21       11.66       19.30      7.76 o
   2   3  21        0.01       10.68      7.51 o
  -5   4  21        0.08        2.03      6.54 o
  -4   4  21       20.70       22.92      7.41 o
  -3   4  21        7.59       10.03      7.20 o
  -2   4  21       25.51       27.78      7.59 o
  -1   4  21        1.21        4.07      6.89 o
   0   4  21       21.40       19.81      7.93 o
   1   4  21       11.86       15.28      8.11 o
  -6   0  22        3.00        1.07      8.25 o
  -4   0  22       32.20       31.58      8.97 o
  -2   0  22        3.31       14.19      8.59 o
   0   0  22        0.00        8.75     10.36 o
   2   0  22       13.07       21.59     10.30 o
  -6   1  22        1.12        0.00      5.99 o
  -5   1  22        0.00        0.74      6.05 o
  -4   1  22        1.58        2.00      5.93 o
  -3   1  22        3.30        2.54      5.96 o
  -2   1  22       36.22       30.36      6.81 o
  -1   1  22       14.24        6.77      6.70 o
   0   1  22        7.78        8.16      6.70 o
   1   1  22        0.74        0.67      7.12 o
   2   1  22        6.18       11.73      7.38 o
  -5   2  22        0.36        0.00      6.10 o
  -4   2  22       11.48        8.40      6.30 o
  -3   2  22        9.72       19.84      6.64 o
  -2   2  22        8.37        6.63      6.93 o
  -1   2  22       27.08       18.47      6.92 o
   0   2  22        8.57       10.76      7.03 o
   1   2  22        6.65        3.40      8.05 o
  -4   3  22        1.16        1.83      6.51 o
  -3   3  22        4.59        3.06      6.94 o
  -2   3  22        0.19        5.99      7.04 o
  -1   3  22        2.46        8.56      6.93 o
   0   3  22        9.77       13.90      7.88 o
  -3   0  23        2.04        0.00      8.93 o
  -1   0  23       10.43        7.07      9.68 o
  -3   1  23        1.46        1.22      5.89 o
  -2   1  23        2.50        0.11      6.96 o
  -1   1  23        5.65        3.77      7.05 o
 
